# Supplementary material for: 2-But­oxy-N-[2-(diethyl­amino)­eth­yl]quinoline-4-carboxamide (dibucaine)
Source: Acta Crystallogr Sect E Struct Rep Online. 2010 Nov 17;66(Pt 12):o3189. doi: 10.1107/S1600536810045460 (PMC3011580; doi:10.1107/S1600536810045460)
Supplement: Supplementary file 1 [file e-66-o3189-sup1.cif]

##############################################################################
###                                                                        ###
###        Electronic paper (Acta Crystallographica Section E)             ###
###                                                                        ###
##############################################################################
#                                                                            #
# This CIF contains the data in a paper accepted for publication in Acta     #
# Crystallographica Section E. It conforms to the requirements of Notes      #
# for Authors for Section E, and has been peer reviewed under the auspices   #
# of the IUCr Commission on Journals.                                        #
#                                                                            #
# Full details of the Crystallographic Information File format               #
# are given in the paper "The Crystallographic Information File (CIF):       #
# a New Standard Archive File for Crystallography" by S. R. Hall, F. H.      #
# Allen and I. D. Brown [Acta Cryst. (1991), A47, 655-685].                  #
#                                                                            #
# The current version of the core CIF dictionary is obtainable from          #
# ftp://ftp.iucr.org/pub/cif_core.dic. The current version number is 2.4.    #
#                                                                            #
# Software is freely available for graphical display of the structure(s) in  #
# this CIF.  For information consult the CIF home page http://www.iucr.org/  #
# cif/home.html                                                              #
#                                                                            #
# This file may be used for bona fide research purposes within the           #
# scientific community so long as proper attribution is given to the journal # 
# article from which it was obtained.                                        #
#                                                                            #
##############################################################################
                                             
data_global
_audit_creation_method     'SHELXL and local programs'
_journal_date_recd_electronic     2010-10-05
_journal_date_accepted     2010-11-05
_journal_name_full     'Acta Crystallographica, Section E'
_journal_year     2010
_journal_volume     66
_journal_issue     12
_journal_page_first     o3189
_journal_page_last     o3189
_journal_paper_category     QO
_journal_coeditor_code     RZ2498
_publ_contact_author_name     'Lynne S. Taylor.'
_publ_contact_author_address
;
Department of Industrial and Physical Pharmacy, Purdue University,
575 Stadium Mall Drive, West Lafayette, IN 47907, USA
;
_publ_contact_author_email     'lstaylor@purdue.edu'
_publ_contact_author_fax     '+1 (765) 494-6545'
_publ_contact_author_phone     '+1 (765) 496-6614'
_publ_section_title
;
2-Butoxy-<i>N</i>-[2-(diethylamino)ethyl]quinoline-4-carboxamide (dibucaine)
;
loop_
    _publ_author_name
    _publ_author_footnote
    _publ_author_address
    'Van Eerdenbrugh, Bernard' ?
;
Department of Industrial and Physical Pharmacy, Purdue University,
575 Stadium Mall Drive, West Lafayette, IN 47907,
USA
Laboratory for Pharmacotechnology and Biopharmacy,
K.U. Leuven, Gasthuisberg O&N2, Herestraat 49, Box 921, 3000, Leuven,
Belgium
;
    'Fanwick, Phillip E.' ?
;
Department of Chemistry, Purdue University, 560 Oval Drive, West Lafayette,
IN 47907, USA
;
    'Taylor, Lynne S.' .
;
Department of Industrial and Physical Pharmacy, Purdue University,
575 Stadium Mall Drive, West Lafayette, IN 47907, USA
;
data_I
_chemical_name_systematic
;
2-Butoxy-<i>N</i>-[2-(diethylamino)ethyl]quinoline-4-carboxamide
;
_chemical_name_common     dibucaine
_chemical_formula_moiety     'C20 H29 N3 O2'
_chemical_formula_sum     'C20 H29 N3 O2'
_chemical_formula_structural     ?
_chemical_formula_iupac     'C20 H29 N3 O2'
_chemical_formula_weight     343.47
_symmetry_cell_setting     triclinic
_symmetry_space_group_name_H-M     'P -1'
_symmetry_space_group_name_Hall     '-P 1'
loop_
    _symmetry_equiv_pos_as_xyz
    'x, y, z'
    '-x, -y, -z'
_cell_length_a     4.93230(10)
_cell_length_b     7.20440(10)
_cell_length_c     26.9914(19)
_cell_angle_alpha     94.080(7)
_cell_angle_beta     90.611(6)
_cell_angle_gamma     94.728(7)
_cell_volume     953.30(7)
_cell_formula_units_z     2
_cell_measurement_reflns_used     22671
_cell_measurement_theta_min     6
_cell_measurement_theta_max     66
_cell_measurement_temperature     150.0(2)
_exptl_crystal_description     plate
_exptl_crystal_colour     colourless
_exptl_crystal_size_max     0.20
_exptl_crystal_size_mid     0.20
_exptl_crystal_size_min     0.06
_exptl_crystal_density_diffrn     1.197
_exptl_crystal_density_meas     ?
_exptl_crystal_density_method     'not measured'
_exptl_crystal_F_000     372
_exptl_absorpt_coefficient_mu     0.618
_exptl_absorpt_correction_type     multi-scan
_exptl_absorpt_process_details     '(CrystalClear; Rigaku, 2001)'
_exptl_absorpt_correction_T_min     0.8445
_exptl_absorpt_correction_T_max     0.9655
_diffrn_ambient_temperature     150.0(2)
_diffrn_radiation_type     Cu-K\a
_diffrn_radiation_wavelength     1.54184
_diffrn_radiation_monochromator     'confocal optics'
_diffrn_measurement_device_type     'Rigaku Rapid II'
_diffrn_measurement_method     \w
_diffrn_reflns_number     22671
_diffrn_reflns_av_R_equivalents     0.0962
_diffrn_reflns_av_sigmaI/netI     0.0825
_diffrn_reflns_theta_min     6.51
_diffrn_reflns_theta_max     66.58
_diffrn_reflns_theta_full     60.0
_diffrn_measured_fraction_theta_max     0.9800
_diffrn_measured_fraction_theta_full     0.9800
_diffrn_reflns_limit_h_min     -5
_diffrn_reflns_limit_h_max     5
_diffrn_reflns_limit_k_min     -8
_diffrn_reflns_limit_k_max     8
_diffrn_reflns_limit_l_min     -32
_diffrn_reflns_limit_l_max     32
_diffrn_standards_number     0
_diffrn_standards_interval_time     .
_diffrn_standards_decay_%     ?
_refine_special_details
;
Outlier data were removed using a local program based on the method of Prince
and Nicholson (1983).
Refinement on <i>F</i>^2^ for ALL reflections except for 0 with very negative
<i>F</i>^2^ or flagged by the user for potential systematic errors. Weighted
<i>R</i>-factors <i>wR</i> and all goodnesses of fit <i>S</i> are based on
<i>F</i>^2^, conventional <i>R</i>-factors <i>R</i> are based on <i>F</i>,
with <i>F</i> set to zero for negative <i>F</i>^2^. The observed criterion of
<i>F</i>^2^ > \s(<i>F</i>^2^) is used only for calculating R_factor_obs
<i>etc</i>. and is not relevant to the choice of reflections for refinement.
<i>R</i>-factors based on <i>F</i>^2^ are statistically about twice as large
as those based on <i>F</i>, and <i>R</i>- factors based on ALL data will be
even larger.
;
_reflns_number_total     2786
_reflns_number_gt     1829
_reflns_threshold_expression     I>2\s(I)
_refine_ls_structure_factor_coef     Fsqd
_refine_ls_matrix_type     full
_refine_ls_R_factor_all     0.089
_refine_ls_R_factor_gt     0.064
_refine_ls_wR_factor_gt     0.143
_refine_ls_wR_factor_ref     0.168
_refine_ls_goodness_of_fit_ref     1.050
_refine_ls_number_reflns     2786
_refine_ls_number_parameters     234
_refine_ls_number_restraints     0
_refine_ls_hydrogen_treatment     mixed
_refine_ls_weighting_scheme     calc
_refine_ls_weighting_details
                    'w = 1/[\s^2^(Fo^2^)+(0.0819P)^2^] where P=(Fo^2^+2Fc^2^)/3'
_refine_ls_shift/su_max     0.000
_refine_diff_density_max     0.28
_refine_diff_density_min     -0.22
_refine_ls_extinction_method     '(SHELXL97; Sheldrick 2008)'
_refine_ls_extinction_coef     0.32E-02
loop_
    _atom_type_symbol
    O
    N
    C
    H
loop_
    _atom_type_scat_source
    'International Tables for Crystallography (Vol C)'
_computing_data_collection     'CrystalClear (Rigaku, 2001)'
_computing_cell_refinement     'CrystalClear (Rigaku, 2001)'
_computing_data_reduction     'CrystalClear (Rigaku, 2001)'
_computing_structure_solution
;
SIR2004 (Burla <i>et al.</i>, 2005)
;
_computing_structure_refinement     'SHELXL97 (Sheldrick, 2008)'
_computing_molecular_graphics
;
ORTEPII (Johnson, 1976) and PLATON (Spek, 2009)
;
_computing_publication_material
                                 'SHELXL97 (Sheldrick, 2008) and local programs'
loop_
    _atom_site_label
    _atom_site_fract_x
    _atom_site_fract_y
    _atom_site_fract_z
    _atom_site_U_iso_or_equiv
    _atom_site_adp_type
    _atom_site_calc_flag
    _atom_site_refinement_flags
    _atom_site_occupancy
    _atom_site_disorder_assembly
    _atom_site_disorder_group
    O11 0.7912(3) 0.4509(2) 0.20477(6) 0.0463(5) Uani d . 1 . .
    O31 -0.0013(3) 0.4421(2) 0.36166(6) 0.0469(5) Uani d . 1 . .
    N4 0.2537(4) 0.1888(3) 0.34861(7) 0.0416(6) Uani d . 1 . .
    N12 0.3625(5) 0.5263(3) 0.19137(7) 0.0382(6) Uani d . 1 . .
    N15 0.2615(4) 0.8145(3) 0.08439(7) 0.0409(6) Uani d . 1 . .
    C1 0.4443(5) 0.3476(3) 0.26107(8) 0.0362(7) Uani d . 1 . .
    C2 0.2628(5) 0.4293(3) 0.29099(8) 0.0388(7) Uani d . 1 . .
    C3 0.1742(5) 0.3452(3) 0.33440(9) 0.0399(7) Uani d . 1 . .
    C5 0.4357(5) 0.1009(3) 0.31830(8) 0.0392(7) Uani d . 1 . .
    C6 0.5198(5) -0.0696(3) 0.33278(9) 0.0460(8) Uani d . 1 . .
    C7 0.7017(5) -0.1636(3) 0.30513(9) 0.0484(8) Uani d . 1 . .
    C8 0.8064(5) -0.0917(3) 0.26159(9) 0.0473(8) Uani d . 1 . .
    C9 0.7263(5) 0.0726(3) 0.24632(8) 0.0430(7) Uani d . 1 . .
    C10 0.5402(5) 0.1733(3) 0.27428(8) 0.0370(7) Uani d . 1 . .
    C11 0.5499(6) 0.4428(3) 0.21690(9) 0.0384(7) Uani d . 1 . .
    C13 0.4394(4) 0.6311(3) 0.14897(8) 0.0392(7) Uani d . 1 . .
    C14 0.1956(5) 0.7230(3) 0.13009(8) 0.0447(8) Uani d . 1 . .
    C16 0.2090(5) 0.6808(3) 0.04102(8) 0.0456(8) Uani d . 1 . .
    C17 0.3601(5) 0.7366(4) -0.00472(8) 0.0515(8) Uani d . 1 . .
    C18 0.1034(5) 0.9769(3) 0.08026(8) 0.0489(8) Uani d . 1 . .
    C19 0.2050(6) 1.1414(3) 0.11548(9) 0.0644(9) Uani d . 1 . .
    C32 -0.0885(5) 0.3722(4) 0.40823(8) 0.0475(8) Uani d . 1 . .
    C33 -0.2632(5) 0.5140(4) 0.43239(9) 0.0491(8) Uani d . 1 . .
    C34 -0.1155(5) 0.7061(4) 0.44398(9) 0.0528(8) Uani d . 1 . .
    C35 -0.2952(5) 0.8435(4) 0.47007(9) 0.0603(9) Uani d . 1 . .
    H2 0.1951 0.5431 0.2828 0.047 Uiso calc R 1 . .
    H6 0.4492 -0.1197 0.3621 0.055 Uiso calc R 1 . .
    H7 0.7576 -0.2782 0.3154 0.058 Uiso calc R 1 . .
    H8 0.9337 -0.1576 0.2426 0.057 Uiso calc R 1 . .
    H9 0.7967 0.1193 0.2166 0.052 Uiso calc R 1 . .
    H12 0.180(5) 0.502(3) 0.1994(7) 0.043(8) Uiso d . 1 . .
    H13A 0.5062 0.5461 0.1222 0.047 Uiso calc R 1 . .
    H13B 0.5883 0.7278 0.1588 0.047 Uiso calc R 1 . .
    H14A 0.0410 0.6274 0.1235 0.054 Uiso calc R 1 . .
    H14B 0.1401 0.8165 0.1558 0.054 Uiso calc R 1 . .
    H16A 0.0113 0.6679 0.0333 0.055 Uiso calc R 1 . .
    H16B 0.2619 0.5571 0.0495 0.055 Uiso calc R 1 . .
    H17A 0.3099 0.8593 -0.0133 0.077 Uiso calc R 1 . .
    H17B 0.3120 0.6441 -0.0325 0.077 Uiso calc R 1 . .
    H17C 0.5565 0.7427 0.0019 0.077 Uiso calc R 1 . .
    H18A -0.0895 0.9409 0.0873 0.059 Uiso calc R 1 . .
    H18B 0.1126 1.0150 0.0458 0.059 Uiso calc R 1 . .
    H19A 0.1885 1.1064 0.1498 0.097 Uiso calc R 1 . .
    H19B 0.0961 1.2467 0.1107 0.097 Uiso calc R 1 . .
    H19C 0.3962 1.1776 0.1087 0.097 Uiso calc R 1 . .
    H32A 0.0708 0.3571 0.4298 0.057 Uiso calc R 1 . .
    H32B -0.1943 0.2495 0.4024 0.057 Uiso calc R 1 . .
    H33A -0.3349 0.4670 0.4637 0.059 Uiso calc R 1 . .
    H33B -0.4205 0.5264 0.4101 0.059 Uiso calc R 1 . .
    H34A -0.0502 0.7562 0.4126 0.063 Uiso calc R 1 . .
    H34B 0.0456 0.6940 0.4653 0.063 Uiso calc R 1 . .
    H35A -0.4621 0.8485 0.4504 0.090 Uiso calc R 1 . .
    H35B -0.1972 0.9678 0.4736 0.090 Uiso calc R 1 . .
    H35C -0.3419 0.8026 0.5030 0.090 Uiso calc R 1 . .
loop_
    _atom_site_aniso_label
    _atom_site_aniso_U_11
    _atom_site_aniso_U_22
    _atom_site_aniso_U_33
    _atom_site_aniso_U_12
    _atom_site_aniso_U_13
    _atom_site_aniso_U_23
    O11 0.0350(13) 0.0471(12) 0.0590(11) 0.0077(10) 0.0081(9) 0.0141(9)
    O31 0.0541(13) 0.0469(12) 0.0426(10) 0.0170(10) 0.0117(9) 0.0061(8)
    N4 0.0475(16) 0.0351(13) 0.0434(13) 0.0079(12) 0.0037(10) 0.0048(10)
    N12 0.0306(15) 0.0407(14) 0.0451(13) 0.0037(12) 0.0073(11) 0.0138(10)
    N15 0.0500(16) 0.0332(13) 0.0413(12) 0.0107(11) 0.0057(10) 0.0062(10)
    C1 0.0364(18) 0.0312(15) 0.0414(14) 0.0040(13) 0.0002(12) 0.0035(12)
    C2 0.0416(19) 0.0334(16) 0.0425(15) 0.0088(14) 0.0002(13) 0.0038(12)
    C3 0.0433(18) 0.0366(16) 0.0405(15) 0.0098(14) 0.0054(12) -0.0001(12)
    C5 0.0443(19) 0.0334(16) 0.0402(15) 0.0069(14) -0.0013(13) 0.0022(12)
    C6 0.058(2) 0.0334(16) 0.0485(16) 0.0103(15) 0.0027(14) 0.0082(13)
    C7 0.056(2) 0.0331(16) 0.0567(18) 0.0077(15) -0.0021(14) 0.0067(13)
    C8 0.051(2) 0.0371(17) 0.0542(17) 0.0118(15) 0.0030(14) -0.0003(13)
    C9 0.0460(19) 0.0375(16) 0.0471(16) 0.0110(14) 0.0042(13) 0.0054(13)
    C10 0.0361(18) 0.0312(15) 0.0439(15) 0.0059(13) -0.0032(12) 0.0014(12)
    C11 0.0392(19) 0.0321(16) 0.0449(15) 0.0077(14) 0.0025(13) 0.0029(12)
    C13 0.0326(17) 0.0407(16) 0.0457(15) 0.0032(13) 0.0047(12) 0.0115(13)
    C14 0.0450(19) 0.0412(16) 0.0509(16) 0.0121(14) 0.0054(13) 0.0128(13)
    C16 0.051(2) 0.0357(16) 0.0503(17) 0.0066(15) 0.0008(14) 0.0038(13)
    C17 0.064(2) 0.0452(18) 0.0468(16) 0.0125(16) 0.0016(14) 0.0019(13)
    C18 0.058(2) 0.0378(17) 0.0535(17) 0.0161(16) 0.0037(14) 0.0078(14)
    C19 0.095(3) 0.0378(18) 0.0614(19) 0.0118(18) 0.0086(17) -0.0013(15)
    C32 0.054(2) 0.0491(18) 0.0405(15) 0.0085(16) 0.0092(13) 0.0054(13)
    C33 0.050(2) 0.0524(19) 0.0454(16) 0.0082(16) 0.0104(13) -0.0003(14)
    C34 0.052(2) 0.0502(19) 0.0555(18) 0.0071(17) 0.0013(14) -0.0036(15)
    C35 0.061(2) 0.056(2) 0.0640(18) 0.0135(17) 0.0046(15) -0.0045(15)
_geom_special_details
;
All e.s.d.'s (except the e.s.d. in the dihedral angle between two l.s. planes)
are estimated using the full covariance matrix. The cell e.s.d.'s are taken
into account individually in the estimation of e.s.d.'s in distances, angles
and torsion angles; correlations between e.s.d.'s in cell parameters are only
used when they are defined by crystal symmetry. An approximate (isotropic)
treatment of cell e.s.d.'s is used for estimating e.s.d.'s involving l.s.
planes.
;
loop_
    _geom_bond_atom_site_label_1
    _geom_bond_atom_site_label_2
    _geom_bond_site_symmetry_1
    _geom_bond_site_symmetry_2
    _geom_bond_distance
    _geom_bond_publ_flag
    O11 C11 . . 1.236(2) ?
    O31 C3 . . 1.348(2) ?
    O31 C32 . . 1.444(2) ?
    N4 C3 . . 1.304(3) ?
    N4 C5 . . 1.383(3) ?
    N12 C11 . . 1.352(3) ?
    N12 C13 . . 1.452(3) ?
    N12 H12 . . 0.94(2) ?
    N15 C14 . . 1.466(3) ?
    N15 C18 . . 1.469(2) ?
    N15 C16 . . 1.469(3) ?
    C1 C2 . . 1.354(3) ?
    C1 C10 . . 1.444(3) ?
    C1 C11 . . 1.494(3) ?
    C2 C3 . . 1.414(3) ?
    C2 H2 . . 0.9500 ?
    C5 C6 . . 1.408(3) ?
    C5 C10 . . 1.417(3) ?
    C6 C7 . . 1.365(3) ?
    C6 H6 . . 0.9500 ?
    C7 C8 . . 1.404(3) ?
    C7 H7 . . 0.9500 ?
    C8 C9 . . 1.368(3) ?
    C8 H8 . . 0.9500 ?
    C9 C10 . . 1.409(3) ?
    C9 H9 . . 0.9500 ?
    C13 C14 . . 1.520(3) ?
    C13 H13A . . 0.9900 ?
    C13 H13B . . 0.9900 ?
    C14 H14A . . 0.9900 ?
    C14 H14B . . 0.9900 ?
    C16 C17 . . 1.511(3) ?
    C16 H16A . . 0.9900 ?
    C16 H16B . . 0.9900 ?
    C17 H17A . . 0.9800 ?
    C17 H17B . . 0.9800 ?
    C17 H17C . . 0.9800 ?
    C18 C19 . . 1.513(3) ?
    C18 H18A . . 0.9900 ?
    C18 H18B . . 0.9900 ?
    C19 H19A . . 0.9800 ?
    C19 H19B . . 0.9800 ?
    C19 H19C . . 0.9800 ?
    C32 C33 . . 1.508(3) ?
    C32 H32A . . 0.9900 ?
    C32 H32B . . 0.9900 ?
    C33 C34 . . 1.520(3) ?
    C33 H33A . . 0.9900 ?
    C33 H33B . . 0.9900 ?
    C34 C35 . . 1.523(3) ?
    C34 H34A . . 0.9900 ?
    C34 H34B . . 0.9900 ?
    C35 H35A . . 0.9800 ?
    C35 H35B . . 0.9800 ?
    C35 H35C . . 0.9800 ?
loop_
    _geom_angle_atom_site_label_1
    _geom_angle_atom_site_label_2
    _geom_angle_atom_site_label_3
    _geom_angle_site_symmetry_1
    _geom_angle_site_symmetry_2
    _geom_angle_site_symmetry_3
    _geom_angle
    _geom_angle_publ_flag
    C3 O31 C32 . . . 117.98(18) ?
    C3 N4 C5 . . . 116.6(2) ?
    C11 N12 C13 . . . 120.9(2) ?
    C11 N12 H12 . . . 117.6(13) ?
    C13 N12 H12 . . . 121.0(13) ?
    C14 N15 C18 . . . 110.81(18) ?
    C14 N15 C16 . . . 109.95(18) ?
    C18 N15 C16 . . . 110.41(18) ?
    C2 C1 C10 . . . 118.5(2) ?
    C2 C1 C11 . . . 119.8(2) ?
    C10 C1 C11 . . . 121.6(2) ?
    C1 C2 C3 . . . 120.0(2) ?
    C1 C2 H2 . . . 120.00 ?
    C3 C2 H2 . . . 120.00 ?
    N4 C3 O31 . . . 121.0(2) ?
    N4 C3 C2 . . . 124.6(2) ?
    O31 C3 C2 . . . 114.4(2) ?
    N4 C5 C6 . . . 117.2(2) ?
    N4 C5 C10 . . . 123.7(2) ?
    C6 C5 C10 . . . 119.2(2) ?
    C7 C6 C5 . . . 120.6(2) ?
    C7 C6 H6 . . . 119.70 ?
    C5 C6 H6 . . . 119.70 ?
    C6 C7 C8 . . . 120.3(2) ?
    C6 C7 H7 . . . 119.90 ?
    C8 C7 H7 . . . 119.90 ?
    C9 C8 C7 . . . 120.4(2) ?
    C9 C8 H8 . . . 119.80 ?
    C7 C8 H8 . . . 119.80 ?
    C8 C9 C10 . . . 120.6(2) ?
    C8 C9 H9 . . . 119.70 ?
    C10 C9 H9 . . . 119.70 ?
    C9 C10 C5 . . . 118.9(2) ?
    C9 C10 C1 . . . 124.4(2) ?
    C5 C10 C1 . . . 116.6(2) ?
    O11 C11 N12 . . . 121.4(2) ?
    O11 C11 C1 . . . 123.5(2) ?
    N12 C11 C1 . . . 115.1(2) ?
    N12 C13 C14 . . . 109.85(19) ?
    N12 C13 H13A . . . 109.70 ?
    C14 C13 H13A . . . 109.70 ?
    N12 C13 H13B . . . 109.70 ?
    C14 C13 H13B . . . 109.70 ?
    H13A C13 H13B . . . 108.20 ?
    N15 C14 C13 . . . 110.76(19) ?
    N15 C14 H14A . . . 109.50 ?
    C13 C14 H14A . . . 109.50 ?
    N15 C14 H14B . . . 109.50 ?
    C13 C14 H14B . . . 109.50 ?
    H14A C14 H14B . . . 108.10 ?
    N15 C16 C17 . . . 113.6(2) ?
    N15 C16 H16A . . . 108.90 ?
    C17 C16 H16A . . . 108.90 ?
    N15 C16 H16B . . . 108.90 ?
    C17 C16 H16B . . . 108.90 ?
    H16A C16 H16B . . . 107.70 ?
    C16 C17 H17A . . . 109.50 ?
    C16 C17 H17B . . . 109.50 ?
    H17A C17 H17B . . . 109.50 ?
    C16 C17 H17C . . . 109.50 ?
    H17A C17 H17C . . . 109.50 ?
    H17B C17 H17C . . . 109.50 ?
    N15 C18 C19 . . . 112.7(2) ?
    N15 C18 H18A . . . 109.10 ?
    C19 C18 H18A . . . 109.10 ?
    N15 C18 H18B . . . 109.10 ?
    C19 C18 H18B . . . 109.10 ?
    H18A C18 H18B . . . 107.80 ?
    C18 C19 H19A . . . 109.50 ?
    C18 C19 H19B . . . 109.50 ?
    H19A C19 H19B . . . 109.50 ?
    C18 C19 H19C . . . 109.50 ?
    H19A C19 H19C . . . 109.50 ?
    H19B C19 H19C . . . 109.50 ?
    O31 C32 C33 . . . 106.61(19) ?
    O31 C32 H32A . . . 110.40 ?
    C33 C32 H32A . . . 110.40 ?
    O31 C32 H32B . . . 110.40 ?
    C33 C32 H32B . . . 110.40 ?
    H32A C32 H32B . . . 108.60 ?
    C32 C33 C34 . . . 114.2(2) ?
    C32 C33 H33A . . . 108.70 ?
    C34 C33 H33A . . . 108.70 ?
    C32 C33 H33B . . . 108.70 ?
    C34 C33 H33B . . . 108.70 ?
    H33A C33 H33B . . . 107.60 ?
    C33 C34 C35 . . . 112.7(2) ?
    C33 C34 H34A . . . 109.10 ?
    C35 C34 H34A . . . 109.10 ?
    C33 C34 H34B . . . 109.10 ?
    C35 C34 H34B . . . 109.10 ?
    H34A C34 H34B . . . 107.80 ?
    C34 C35 H35A . . . 109.50 ?
    C34 C35 H35B . . . 109.50 ?
    H35A C35 H35B . . . 109.50 ?
    C34 C35 H35C . . . 109.50 ?
    H35A C35 H35C . . . 109.50 ?
    H35B C35 H35C . . . 109.50 ?
loop_
    _geom_torsion_atom_site_label_1
    _geom_torsion_atom_site_label_2
    _geom_torsion_atom_site_label_3
    _geom_torsion_atom_site_label_4
    _geom_torsion_site_symmetry_1
    _geom_torsion_site_symmetry_2
    _geom_torsion_site_symmetry_3
    _geom_torsion_site_symmetry_4
    _geom_torsion
    _geom_torsion_publ_flag
    C10 C1 C2 C3 . . . . 0.8(4) ?
    C11 C1 C2 C3 . . . . -176.4(2) ?
    C5 N4 C3 O31 . . . . -179.5(2) ?
    C5 N4 C3 C2 . . . . -0.5(4) ?
    C32 O31 C3 N4 . . . . 2.9(4) ?
    C32 O31 C3 C2 . . . . -176.12(19) ?
    C1 C2 C3 N4 . . . . -0.5(4) ?
    C1 C2 C3 O31 . . . . 178.5(2) ?
    C3 N4 C5 C6 . . . . -179.0(2) ?
    C3 N4 C5 C10 . . . . 1.2(4) ?
    N4 C5 C6 C7 . . . . -179.2(2) ?
    C10 C5 C6 C7 . . . . 0.6(4) ?
    C5 C6 C7 C8 . . . . -0.4(4) ?
    C6 C7 C8 C9 . . . . -0.3(4) ?
    C7 C8 C9 C10 . . . . 0.8(4) ?
    C8 C9 C10 C5 . . . . -0.5(4) ?
    C8 C9 C10 C1 . . . . 180.0(2) ?
    N4 C5 C10 C9 . . . . 179.6(2) ?
    C6 C5 C10 C9 . . . . -0.2(4) ?
    N4 C5 C10 C1 . . . . -0.8(4) ?
    C6 C5 C10 C1 . . . . 179.4(2) ?
    C2 C1 C10 C9 . . . . 179.3(2) ?
    C11 C1 C10 C9 . . . . -3.5(4) ?
    C2 C1 C10 C5 . . . . -0.2(3) ?
    C11 C1 C10 C5 . . . . 176.9(2) ?
    C13 N12 C11 O11 . . . . -0.8(4) ?
    C13 N12 C11 C1 . . . . 177.23(19) ?
    C2 C1 C11 O11 . . . . 137.5(3) ?
    C10 C1 C11 O11 . . . . -39.6(4) ?
    C2 C1 C11 N12 . . . . -40.5(3) ?
    C10 C1 C11 N12 . . . . 142.4(2) ?
    C11 N12 C13 C14 . . . . -175.3(2) ?
    C18 N15 C14 C13 . . . . -149.9(2) ?
    C16 N15 C14 C13 . . . . 87.7(2) ?
    N12 C13 C14 N15 . . . . -174.54(18) ?
    C14 N15 C16 C17 . . . . -159.16(19) ?
    C18 N15 C16 C17 . . . . 78.3(2) ?
    C14 N15 C18 C19 . . . . 74.0(3) ?
    C16 N15 C18 C19 . . . . -164.0(2) ?
    C3 O31 C32 C33 . . . . 175.6(2) ?
    O31 C32 C33 C34 . . . . -61.5(3) ?
    C32 C33 C34 C35 . . . . -177.9(2) ?
loop_
    _geom_hbond_atom_site_label_D
    _geom_hbond_atom_site_label_H
    _geom_hbond_atom_site_label_A
    _geom_hbond_site_symmetry_D
    _geom_hbond_site_symmetry_A
    _geom_hbond_distance_DH
    _geom_hbond_distance_HA
    _geom_hbond_distance_DA
    _geom_hbond_angle_DHA
    _geom_hbond_publ_flag
    C9 H9 O11 . . 0.95 2.43 3.015(3) 119 y
    N12 H12 O11 . 1_455 0.93(2) 1.93(2) 2.857(3) 170.9(17) y
