# Supplementary material for: 2-But­oxy-N-[2-(diethyl­amino)­eth­yl]quinoline-4-carboxamide (dibucaine)
Source: Acta Crystallogr Sect E Struct Rep Online. 2010 Nov 17;66(Pt 12):o3189. doi: 10.1107/S1600536810045460 (PMC3011580; doi:10.1107/S1600536810045460)
Supplement: Supplementary file 2 [file e-66-o3189-Isup2.hkl]

# 
# h,k,l, Fc-squared, Fo-squared, sigma(Fo-squared) and status flag 
# 
data_I
_shelx_title ' xl in P-1' 
_shelx_refln_list_code          4 
_shelx_F_calc_maximum      110.84 
_exptl_crystal_F_000       372.00 
_reflns_d_resolution_high  0.8902 
 
loop_ 
 _symmetry_equiv_pos_as_xyz 
 'x, y, z' 
 '-x, -y, -z' 
 
_cell_length_a     4.9323 
_cell_length_b     7.2044 
_cell_length_c    26.9914 
_cell_angle_alpha  94.080 
_cell_angle_beta   90.611 
_cell_angle_gamma  94.728 
 
_shelx_F_squared_multiplier     1.000 
 
loop_ 
 _refln_index_h 
 _refln_index_k 
 _refln_index_l 
 _refln_F_squared_calc 
 _refln_F_squared_meas 
 _refln_F_squared_sigma 
 _refln_observed_status 
   1   0   0      342.04      318.51      4.13 o 
   2   0   0      952.28      967.05     21.96 o 
   3   0   0      175.95      228.85     17.50 o 
   4   0   0      182.35      245.24     40.34 o 
   5   0   0        5.79       12.90      9.68 o 
  -5   1   0       62.73      113.08     20.80 o 
  -4   1   0        3.84       -0.91      2.52 o 
  -3   1   0       51.96       63.71      8.28 o 
  -2   1   0        7.77        7.63      0.49 o 
  -1   1   0        4.77        5.20      0.36 o 
   1   1   0      227.03      225.73      3.43 o 
   2   1   0       66.41       63.62      2.14 o 
   3   1   0        5.50        7.74      1.84 o 
   4   1   0        6.90        4.67      3.93 o 
   5   1   0       27.04       36.26      8.53 o 
  -5   2   0        4.06       -1.40      4.38 o 
  -4   2   0        2.56        2.33      3.89 o 
  -3   2   0       20.67       16.96      3.00 o 
  -2   2   0       64.91       70.84      2.25 o 
  -1   2   0      996.45      961.61     19.25 o 
   0   2   0       45.65       41.86      1.36 o 
   1   2   0      776.40      725.01     14.13 o 
   2   2   0      106.77      105.92      3.33 o 
   3   2   0        2.74        1.86      1.12 o 
  -5   3   0        0.04        1.01      2.74 o 
  -4   3   0      257.85      510.38    104.03 o 
  -3   3   0      363.42      390.76     18.35 o 
  -2   3   0      373.60      418.16     11.32 o 
  -1   3   0      553.44      590.40     12.88 o 
   0   3   0      749.75      838.92     20.18 o 
   1   3   0      201.03      196.19      4.28 o 
   2   3   0      411.67      297.17     45.23 o 
   3   3   0       32.02       28.91     11.13 o 
  -5   4   0        0.76       -1.12      2.12 o 
  -4   4   0      255.28      409.27     94.34 o 
  -3   4   0      440.91      550.84     83.49 o 
  -2   4   0       23.11       20.88      2.35 o 
  -1   4   0       15.04       20.35      1.69 o 
   0   4   0      102.28      111.29      3.93 o 
   1   4   0       83.23       84.27      4.05 o 
   2   4   0       15.54       18.16      4.51 o 
   3   4   0       39.54       51.29     24.23 o 
   4   4   0       25.79       -3.42     10.72 o 
  -4   5   0       25.64       12.00      4.68 o 
  -3   5   0       58.48       59.48     11.74 o 
  -2   5   0       27.46       57.24     11.96 o 
  -1   5   0      192.75      211.32     14.14 o 
   0   5   0       28.21       33.28      3.46 o 
   1   5   0      254.86      290.03     22.26 o 
   2   5   0        0.03       -0.59      2.62 o 
   3   5   0        1.89        9.62      9.43 o 
   4   5   0        1.69        2.84      4.87 o 
  -4   6   0       32.46       28.82      9.53 o 
  -3   6   0        8.85        7.92      3.79 o 
  -2   6   0       87.79      159.20     27.46 o 
  -1   6   0        0.01       64.21     14.09 o 
   0   6   0       43.40       40.40      8.67 o 
   1   6   0        0.05       -4.33      5.27 o 
   2   6   0        3.17        7.50      4.78 o 
   3   6   0        3.11        3.37      5.17 o 
  -3   7   0        0.28        0.92      1.60 o 
  -2   7   0        8.72        6.13      3.06 o 
  -1   7   0       11.39       40.20     15.94 o 
   0   7   0        0.95        0.78      1.80 o 
   1   7   0       41.37       49.95     18.37 o 
   2   7   0        4.07        2.34      3.44 o 
  -1   8   0        1.85        4.07      3.20 o 
   0   8   0       58.80       69.89     11.95 o 
   0  -8   1        3.79       94.53     39.27 o 
   1  -8   1       10.22        5.56      2.86 o 
  -2  -7   1       30.10       26.52     12.69 o 
  -1  -7   1       42.62       39.91     11.98 o 
   0  -7   1       34.13       12.62      6.20 o 
   1  -7   1       71.60       84.69     14.33 o 
   2  -7   1       68.23       91.80     13.76 o 
   3  -7   1        0.14        2.07      2.08 o 
  -3  -6   1        0.50        2.94      3.95 o 
  -2  -6   1        0.00        1.60      3.07 o 
  -1  -6   1       40.88       77.37     23.22 o 
   0  -6   1        2.43        2.78      2.49 o 
   1  -6   1        0.59        0.45      2.24 o 
   2  -6   1       17.50       38.75     16.77 o 
   3  -6   1        0.65        1.89      3.35 o 
   4  -6   1        2.45        3.23      1.97 o 
  -4  -5   1       25.49        3.32      7.75 o 
  -3  -5   1        0.00       -3.03      5.97 o 
  -2  -5   1       15.68       17.33      6.38 o 
  -1  -5   1       81.22      303.91     95.70 o 
   0  -5   1        1.99        1.54      1.15 o 
   1  -5   1       29.84       41.73      6.06 o 
   2  -5   1       59.10       57.77      7.30 o 
   3  -5   1       98.14      105.68     20.51 o 
   4  -5   1        8.82        3.06      2.57 o 
  -4  -4   1       42.59       72.77     24.14 o 
  -3  -4   1      156.89      176.83     61.96 o 
  -2  -4   1       52.77       55.23      7.95 o 
  -1  -4   1       61.00       56.38      3.60 o 
   0  -4   1       83.11       90.88      4.12 o 
   1  -4   1        6.90        3.51      0.92 o 
   2  -4   1      211.47      209.82      9.87 o 
   3  -4   1       17.67       17.07      4.75 o 
   4  -4   1      181.05      205.73     22.48 o 
   5  -4   1        5.58        8.44      4.52 o 
  -3  -3   1       67.00       76.80     25.44 o 
  -2  -3   1      146.87      154.33      8.95 o 
  -1  -3   1        4.67        3.96      0.52 o 
   0  -3   1     1497.98     1451.00     35.69 o 
   1  -3   1       16.59       18.85      1.14 o 
   2  -3   1       14.04       11.12      1.27 o 
   3  -3   1        1.43        0.68      1.36 o 
   4  -3   1      456.78      624.96     81.22 o 
   5  -3   1       12.25       13.68      7.05 o 
  -3  -2   1       53.62       58.39      4.93 o 
  -2  -2   1       61.53       56.03      2.12 o 
  -1  -2   1      510.02      473.50      8.22 o 
   0  -2   1     1088.02     1001.08     19.87 o 
   1  -2   1      209.75      206.13      4.03 o 
   2  -2   1      446.20      490.26     10.46 o 
   3  -2   1      139.39      179.75     12.99 o 
   4  -2   1      633.00      784.06     78.02 o 
   5  -2   1        1.07       -1.27      2.51 o 
  -5  -1   1        1.94        2.23      4.39 o 
  -4  -1   1        0.00       -0.43      1.59 o 
  -3  -1   1       45.07       51.58      3.98 o 
  -2  -1   1      163.09      157.26      3.39 o 
  -1  -1   1     4787.56     4563.41    157.74 o 
   1  -1   1       57.47       59.91      1.24 o 
   2  -1   1        1.52        1.65      0.23 o 
   3  -1   1       30.66       30.26      3.42 o 
   4  -1   1       46.10       44.40      6.82 o 
   5  -1   1       17.58       28.17     15.19 o 
  -5   0   1       13.58       28.60     13.86 o 
  -4   0   1       48.17       75.35     15.31 o 
  -3   0   1        3.28       20.39      7.94 o 
  -2   0   1      314.05      330.73      5.51 o 
  -1   0   1        0.39        0.32      0.14 o 
   1   0   1      497.66      450.93      6.29 o 
   2   0   1       32.18       26.78      1.04 o 
   3   0   1       88.05       86.22      8.06 o 
   4   0   1        1.31       -3.06      3.12 o 
   5   0   1       36.01       64.31     20.74 o 
  -5   1   1        6.25        3.35      4.03 o 
  -4   1   1       15.10       14.47      7.35 o 
  -3   1   1      276.41      320.83     16.71 o 
  -2   1   1      153.91      148.34      3.23 o 
  -1   1   1      572.78      511.79      9.27 o 
   0   1   1       43.28       45.85      0.86 o 
   1   1   1    12285.89    12049.68    632.93 o 
   2   1   1      494.88      509.08     15.45 o 
   3   1   1        0.66        2.32      1.09 o 
   4   1   1       16.10        8.73      4.73 o 
   5   1   1        6.52        5.39      5.72 o 
  -5   2   1       79.22      148.29     34.27 o 
  -4   2   1       13.35       15.09      7.56 o 
  -3   2   1       49.31       57.93      4.68 o 
  -2   2   1        1.51        1.96      0.46 o 
  -1   2   1      102.94       84.83      2.19 o 
   0   2   1       88.54       79.08      2.01 o 
   1   2   1     1300.78     1322.83     29.92 o 
   2   2   1       33.94       33.58      1.83 o 
   3   2   1      246.71      265.92     13.85 o 
  -5   3   1        1.04        2.61      2.69 o 
  -4   3   1       64.66      151.14     30.46 o 
  -3   3   1       54.66       47.57      6.85 o 
  -2   3   1      109.84      141.33      5.67 o 
  -1   3   1       10.24        9.31      0.89 o 
   0   3   1      155.57      148.00      3.48 o 
   1   3   1      445.77      418.10     10.34 o 
   2   3   1        8.55        7.90      1.51 o 
   3   3   1        0.21        8.77      6.99 o 
  -5   4   1        1.27        5.40      2.65 o 
  -4   4   1      208.88      273.76     27.63 o 
  -3   4   1      368.26      572.69     74.58 o 
  -2   4   1        0.88        2.07      1.07 o 
  -1   4   1       72.79       83.70      4.59 o 
   0   4   1      773.29      797.44     22.18 o 
   1   4   1        0.03       -0.37      0.37 o 
   2   4   1       77.41       76.30     29.30 o 
   3   4   1        1.13        1.08      3.04 o 
   4   4   1       37.68        6.46      9.19 o 
  -4   5   1       16.49        8.48      3.19 o 
  -3   5   1      465.59      594.75     76.00 o 
  -2   5   1       99.53      122.52      8.16 o 
  -1   5   1        0.02       -0.51      1.42 o 
   0   5   1        1.03        0.08      1.06 o 
   1   5   1       65.12       66.15      7.56 o 
   2   5   1       26.06       37.61      8.27 o 
   3   5   1        5.35       16.74     10.71 o 
   4   5   1       25.30       -0.85      5.69 o 
  -4   6   1        1.14        0.88      1.28 o 
  -3   6   1        7.51        3.40      2.77 o 
  -2   6   1      143.90      301.50     56.86 o 
  -1   6   1      115.92      137.71     10.36 o 
   0   6   1        7.55        4.17      3.59 o 
   1   6   1       45.46       44.64     13.00 o 
   2   6   1        8.00       15.52      8.60 o 
   3   6   1       12.05       11.28      6.83 o 
  -3   7   1        0.53        3.29      2.50 o 
  -2   7   1        8.25        9.92      3.36 o 
  -1   7   1       47.64       67.53     11.52 o 
   0   7   1        0.69        0.57      1.82 o 
   1   7   1       37.48       37.69     10.04 o 
   2   7   1       10.30        4.23      4.48 o 
  -1   8   1        0.19        0.33      1.13 o 
   0   8   1       24.37       34.38     14.63 o 
   0  -8   2       67.84       90.00     17.77 o 
   1  -8   2       49.30       54.42     10.39 o 
  -2  -7   2       70.67      109.79     15.61 o 
  -1  -7   2        9.82       12.28      6.41 o 
   0  -7   2        1.28       -0.57      2.03 o 
   1  -7   2       30.25       46.93     15.59 o 
   2  -7   2       22.41       52.27     13.52 o 
   3  -7   2        6.05        3.94      2.69 o 
  -3  -6   2        8.57        8.91     15.23 o 
  -2  -6   2       16.00       23.40      9.58 o 
  -1  -6   2      150.09      170.91     23.56 o 
   0  -6   2        2.85        1.68      2.23 o 
   1  -6   2       79.46       85.87     11.91 o 
   2  -6   2        0.91        1.10      1.96 o 
   3  -6   2        0.27        5.46      3.30 o 
   4  -6   2       18.48       19.15      6.99 o 
  -4  -5   2        3.58        4.02      5.74 o 
  -3  -5   2        0.08        1.27      7.08 o 
  -2  -5   2        0.82        0.31      2.57 o 
  -1  -5   2      315.57      346.78     22.21 o 
   0  -5   2       11.74       12.90      2.58 o 
   1  -5   2       40.89       61.44      7.54 o 
   2  -5   2       15.28       25.77      9.02 o 
   3  -5   2      313.77      384.09     45.26 o 
   4  -5   2       28.25        9.90      3.41 o 
  -4  -4   2       24.66       28.45     20.10 o 
  -3  -4   2       78.48      106.10     49.55 o 
  -2  -4   2       22.38       19.09      4.57 o 
  -1  -4   2       27.97       35.57      3.22 o 
   0  -4   2      468.34      533.71     14.38 o 
   1  -4   2      260.06      315.19     18.98 o 
   2  -4   2       58.61       50.93      4.78 o 
   3  -4   2       21.79       24.95      4.73 o 
   4  -4   2      342.38      509.81     85.46 o 
   5  -4   2        1.08        6.94      6.16 o 
  -3  -3   2        0.54        0.59      2.05 o 
  -2  -3   2        2.16        2.21      1.25 o 
  -1  -3   2      249.98      239.86      7.33 o 
   0  -3   2      351.72      365.49      9.13 o 
   1  -3   2      116.18      112.25      3.06 o 
   2  -3   2     1271.63     1392.07     38.50 o 
   3  -3   2      626.14      694.19     34.22 o 
   4  -3   2       31.17       69.39     22.17 o 
   5  -3   2        1.10       -0.35      2.44 o 
  -3  -2   2       13.77       13.32      2.08 o 
  -2  -2   2      118.84      108.21      5.04 o 
  -1  -2   2        5.15        4.95      0.34 o 
   0  -2   2       16.77       16.80      0.82 o 
   1  -2   2      616.39      581.36     11.45 o 
   2  -2   2      464.14      494.81     10.33 o 
   3  -2   2       71.97       78.07      6.81 o 
   4  -2   2        3.94        1.04      3.09 o 
   5  -2   2        4.39        8.30      6.98 o 
  -5  -1   2        0.14        1.07      2.27 o 
  -4  -1   2       80.72       85.55     11.90 o 
  -3  -1   2       54.10       56.76      4.03 o 
  -2  -1   2      203.20      199.34      4.44 o 
  -1  -1   2      397.27      366.26      5.63 o 
   0  -1   2     1000.76      910.06     14.60 o 
   1  -1   2     1269.72     1220.61     23.76 o 
   2  -1   2       23.52       23.39      0.91 o 
   3  -1   2      206.92      234.03     10.83 o 
   4  -1   2       13.19       29.72     16.86 o 
   5  -1   2        0.84        3.14      4.21 o 
  -5   0   2       18.53       21.61     13.38 o 
  -4   0   2       19.23       28.50     12.56 o 
  -3   0   2      355.49      354.29     42.80 o 
  -2   0   2        9.44        7.98      0.49 o 
  -1   0   2     7871.06     7396.77    275.60 o 
   1   0   2       13.49       12.39      0.63 o 
   2   0   2      135.86      119.03      2.82 o 
   3   0   2       54.97       71.94      6.52 o 
   4   0   2      134.99      213.44     33.76 o 
   5   0   2       16.59       15.94     10.63 o 
  -5   1   2       33.98       40.85     19.10 o 
  -4   1   2        0.27        0.02      1.95 o 
  -3   1   2       32.40       40.79      4.60 o 
  -2   1   2      138.97      139.11      2.98 o 
  -1   1   2      119.04      116.73      2.27 o 
   0   1   2     2623.97     2480.20     57.95 o 
   1   1   2      227.81      185.60      3.44 o 
   2   1   2      319.43      302.50     11.09 o 
   3   1   2        1.95        1.85      1.18 o 
   4   1   2        5.55        5.94      3.22 o 
   5   1   2       31.77       12.81     12.07 o 
  -5   2   2       23.55       21.39     11.19 o 
  -4   2   2       42.42       49.00      9.66 o 
  -3   2   2        3.57        2.88      1.29 o 
  -2   2   2       52.61       62.22      2.18 o 
  -1   2   2       49.05       47.47      1.48 o 
   0   2   2     6135.57     6191.38    242.12 o 
   1   2   2       13.14       10.57      0.34 o 
   2   2   2      147.87      138.41      4.92 o 
   3   2   2        6.69        8.33      3.13 o 
   4   2   2       27.84       21.08      7.09 o 
  -5   3   2        8.15        8.87      5.24 o 
  -4   3   2       75.29       91.72     11.13 o 
  -3   3   2      101.36      121.27      7.26 o 
  -2   3   2      463.19      534.35     13.86 o 
  -1   3   2      447.94      466.36     10.64 o 
   0   3   2      617.70      623.05     15.09 o 
   1   3   2      224.52      225.17      6.64 o 
   2   3   2      202.60      181.16     17.00 o 
   3   3   2        8.46       13.16      6.32 o 
   4   3   2       12.71       11.25     10.56 o 
  -5   4   2        1.07        2.47      1.78 o 
  -4   4   2       33.80       40.92     10.54 o 
  -3   4   2      427.97      655.02    103.38 o 
  -2   4   2        0.83        1.33      0.82 o 
  -1   4   2       94.63       94.05      4.27 o 
   0   4   2       95.60      107.85      5.81 o 
   1   4   2       12.57       13.51      1.73 o 
   2   4   2       26.21       31.33     13.22 o 
   3   4   2        2.27        1.86      5.24 o 
   4   4   2      107.28       30.05     23.84 o 
  -4   5   2       20.37       14.45      6.24 o 
  -3   5   2      186.37      331.69     67.25 o 
  -2   5   2        2.65        0.34      1.36 o 
  -1   5   2      100.40      103.50     12.31 o 
   0   5   2        1.86        0.91      1.39 o 
   1   5   2        4.98        4.63      3.58 o 
   2   5   2        1.05        0.15      2.54 o 
   3   5   2        4.25       10.08      7.61 o 
   4   5   2        0.00        3.30      5.86 o 
  -3   6   2       66.28       79.64     13.79 o 
  -2   6   2      344.76      382.40     21.53 o 
  -1   6   2       62.49       79.79      8.20 o 
   0   6   2      210.01      217.15     16.01 o 
   1   6   2       12.78        9.05      6.74 o 
   2   6   2       19.98       24.71      8.82 o 
   3   6   2        5.83       10.09      9.70 o 
  -3   7   2        2.37        4.47      2.17 o 
  -2   7   2        0.33       -1.42      1.93 o 
  -1   7   2       36.39       43.77      7.43 o 
   0   7   2       47.63       43.04      7.55 o 
   1   7   2        7.10        5.84      4.52 o 
   2   7   2        5.10        3.94      3.91 o 
   0  -8   3       38.07       69.22     28.53 o 
   1  -8   3        1.58        2.58      3.04 o 
  -2  -7   3        8.84       10.94      5.42 o 
  -1  -7   3        6.62        5.26      4.35 o 
   0  -7   3      151.37      140.44     15.29 o 
   1  -7   3        7.86        7.44      2.69 o 
   2  -7   3        1.94       -2.68      2.68 o 
   3  -7   3       38.10       39.74      8.80 o 
  -3  -6   3       27.12       62.56     22.82 o 
  -2  -6   3       26.63       29.02      8.41 o 
  -1  -6   3       23.95       56.28     18.10 o 
   0  -6   3        2.81        4.46      3.64 o 
   1  -6   3       25.67       67.56     16.80 o 
   2  -6   3       61.67       66.29      8.43 o 
   3  -6   3       65.88       69.42     10.13 o 
   4  -6   3        0.25        1.25      1.19 o 
  -4  -5   3        2.96       12.03     12.58 o 
  -3  -5   3       94.06      172.84     71.38 o 
  -2  -5   3       12.55       12.11      5.81 o 
  -1  -5   3        6.22        4.82      3.37 o 
   0  -5   3        7.73       15.32      3.47 o 
   1  -5   3        9.39       21.84      4.68 o 
   2  -5   3       37.03       62.94      7.87 o 
   3  -5   3        2.22        0.69      2.08 o 
   4  -5   3        6.54        1.97      2.45 o 
  -4  -4   3       37.92       50.46     16.74 o 
  -3  -4   3        0.92        4.73     15.36 o 
  -2  -4   3        3.21        1.59      2.21 o 
  -1  -4   3        7.27       11.98      1.57 o 
   0  -4   3      153.79      159.51      5.71 o 
   1  -4   3      275.72      299.27     14.21 o 
   2  -4   3       14.52       13.63      1.77 o 
   3  -4   3        0.15        0.11      1.00 o 
   4  -4   3        0.40       -0.53      1.98 o 
   5  -4   3        5.81       12.97      4.26 o 
  -3  -3   3      126.34      145.51     36.85 o 
  -2  -3   3       20.49       26.29      4.28 o 
  -1  -3   3        6.07        7.18      0.60 o 
   0  -3   3       35.26       31.28      1.31 o 
   1  -3   3     1498.22     1526.07     38.26 o 
   2  -3   3      335.12      361.38      9.46 o 
   3  -3   3       37.88       28.86      5.43 o 
   4  -3   3      291.80      307.75     33.62 o 
   5  -3   3      105.57      154.04     37.47 o 
  -3  -2   3        2.00        2.38      1.81 o 
  -2  -2   3      269.96      252.20     11.49 o 
  -1  -2   3      117.09      109.75      2.03 o 
   0  -2   3       24.18       23.34      0.81 o 
   1  -2   3      146.25      173.19      3.48 o 
   2  -2   3        4.09        3.00      0.54 o 
   3  -2   3      534.10      570.73     20.95 o 
   4  -2   3       82.72       94.68     14.65 o 
   5  -2   3       20.67       36.57     13.25 o 
  -5  -1   3        1.21        0.52      3.10 o 
  -4  -1   3       24.95       16.10      7.79 o 
  -3  -1   3        1.55        1.18      0.94 o 
  -2  -1   3       56.28       44.81      1.48 o 
  -1  -1   3       31.41       28.72      0.54 o 
   0  -1   3      151.65      123.45      1.72 o 
   1  -1   3     2517.08     2363.83     55.60 o 
   2  -1   3       24.20       23.56      0.87 o 
   3  -1   3        4.87        5.34      1.77 o 
   4  -1   3      339.53      377.36     43.31 o 
   5  -1   3        5.87        6.70      8.17 o 
  -5   0   3        4.32        2.80      3.02 o 
  -4   0   3        1.99        2.57      2.40 o 
  -3   0   3       88.63       91.10     10.60 o 
  -2   0   3      398.62      400.67      8.65 o 
  -1   0   3     1185.17     1135.77     20.55 o 
   1   0   3     1407.40     1374.03     27.01 o 
   2   0   3       16.25       15.51      0.65 o 
   3   0   3      261.45      281.28     21.83 o 
   4   0   3      257.92      331.29     42.27 o 
   5   0   3       19.45       23.66     12.54 o 
  -5   1   3       23.06       39.04     13.50 o 
  -4   1   3        3.80        4.39      3.54 o 
  -3   1   3      481.68      564.22     29.77 o 
  -2   1   3       95.40      103.29      2.56 o 
  -1   1   3       38.66       35.65      1.04 o 
   0   1   3     4999.97     4816.96    148.15 o 
   1   1   3    12257.56    12610.36    670.28 o 
   2   1   3        0.01       -0.25      0.25 o 
   3   1   3       61.86       63.00      4.98 o 
   4   1   3       12.63       11.10      4.05 o 
   5   1   3       22.10       17.38     13.20 o 
  -5   2   3       57.70       84.09     26.40 o 
  -4   2   3       32.12       33.59     10.53 o 
  -3   2   3      347.86      333.36     25.31 o 
  -2   2   3     1377.86     1506.51     38.14 o 
  -1   2   3        8.46        7.01      0.59 o 
   0   2   3      782.00      729.97     14.88 o 
   1   2   3     1391.95     1340.28     31.27 o 
   2   2   3      166.87      144.51      6.24 o 
   3   2   3        0.02        1.58      2.17 o 
   4   2   3        5.77        5.46      3.94 o 
  -5   3   3        4.00        3.42      4.44 o 
  -4   3   3        1.80       -0.59      1.95 o 
  -3   3   3        2.35        0.33      0.62 o 
  -2   3   3      550.80      570.35     14.34 o 
  -1   3   3      105.49      121.79      3.35 o 
   0   3   3      136.30      135.15      3.64 o 
   1   3   3      501.84      464.53     10.69 o 
   2   3   3        0.47       -0.65      1.25 o 
   3   3   3       31.98       35.86     13.70 o 
   4   3   3        1.11        7.16      6.06 o 
  -4   4   3       41.93       38.63      8.80 o 
  -3   4   3      446.10      506.21     26.13 o 
  -2   4   3      146.40      147.20      7.04 o 
  -1   4   3       40.11       35.28      2.25 o 
   0   4   3       68.45       73.05      3.04 o 
   1   4   3      601.07      598.96     28.10 o 
   2   4   3        6.93        6.57      4.55 o 
   3   4   3       12.96       11.21     10.49 o 
   4   4   3        0.64        1.37      3.60 o 
  -4   5   3        1.35        3.53      3.60 o 
  -3   5   3        7.58       64.20     19.37 o 
  -2   5   3      392.96      408.79     21.28 o 
  -1   5   3      356.37      342.66     21.81 o 
   0   5   3       81.42       86.68      9.23 o 
   1   5   3       31.62       42.00      8.57 o 
   2   5   3       91.18      121.76     18.90 o 
   3   5   3        0.05        9.50     11.47 o 
  -3   6   3        2.98        4.39      2.79 o 
  -2   6   3        0.67       -1.01      2.48 o 
  -1   6   3       12.92       12.99      3.28 o 
   0   6   3        9.42       11.00      3.58 o 
   1   6   3        0.74        1.96      2.34 o 
   2   6   3       18.03       38.61      9.20 o 
   3   6   3        0.01        4.94      5.18 o 
  -3   7   3       22.48       23.32      3.92 o 
  -2   7   3        2.01        1.24      1.63 o 
  -1   7   3       22.85       21.30      5.04 o 
   0   7   3       32.19       19.85      7.46 o 
   1   7   3       10.84        7.21      4.80 o 
   2   7   3        0.38        0.39      1.59 o 
   0  -8   4       30.38       45.59     11.57 o 
   1  -8   4       76.41       72.58     11.98 o 
  -2  -7   4       11.67        9.06      4.09 o 
  -1  -7   4        1.40        1.24      2.43 o 
   0  -7   4        7.54        6.11      3.52 o 
   1  -7   4       62.41      129.62     28.64 o 
   2  -7   4        0.01       -3.32      3.32 o 
   3  -7   4        0.76        1.27      1.97 o 
  -3  -6   4      108.25      212.59     73.32 o 
  -2  -6   4      173.55      221.20     39.11 o 
  -1  -6   4        8.72        6.07      4.35 o 
   0  -6   4       64.03       51.75      8.48 o 
   1  -6   4       39.63       38.95      7.07 o 
   2  -6   4        0.46        0.06      1.64 o 
   3  -6   4       18.23       36.10      9.62 o 
   4  -6   4        3.64        4.36      3.27 o 
  -4  -5   4        2.63       13.04      8.21 o 
  -3  -5   4       81.12      122.64     39.33 o 
  -2  -5   4       54.39       57.37     13.12 o 
  -1  -5   4       23.86       21.75      4.78 o 
   0  -5   4      191.65      191.83     10.45 o 
   1  -5   4       24.87       27.99      3.82 o 
   2  -5   4       99.02      112.87     10.39 o 
   3  -5   4       40.42       46.57      9.49 o 
   4  -5   4       46.35       27.62      8.89 o 
  -4  -4   4        3.92        5.25     10.50 o 
  -3  -4   4       75.79       68.88     64.32 o 
  -2  -4   4        3.46        1.68      2.17 o 
  -1  -4   4        4.10        3.46      0.84 o 
   0  -4   4        5.35        5.20      1.11 o 
   1  -4   4        0.00       -0.02      0.35 o 
   2  -4   4        1.48        0.44      0.75 o 
   3  -4   4       22.16       21.68      3.72 o 
   4  -4   4      225.74      252.34     29.18 o 
  -3  -3   4      286.44      298.21     71.20 o 
  -2  -3   4        4.69        5.48      1.85 o 
  -1  -3   4       11.09        9.13      0.70 o 
   0  -3   4       51.56       48.82      1.83 o 
   1  -3   4       21.06       23.37      1.38 o 
   2  -3   4      355.49      378.50     10.05 o 
   3  -3   4       43.35       42.13      4.55 o 
   4  -3   4       33.18       40.61      6.93 o 
   5  -3   4       72.72       59.31     21.24 o 
  -4  -2   4        0.27        0.30      2.60 o 
  -3  -2   4       53.64       57.88      6.15 o 
  -2  -2   4      555.44      511.08     22.64 o 
  -1  -2   4      121.03      122.43      2.95 o 
   0  -2   4        1.60        1.37      0.24 o 
   1  -2   4       14.79       14.93      0.84 o 
   2  -2   4      343.97      366.90      8.28 o 
   3  -2   4      253.33      269.40     11.78 o 
   4  -2   4       54.33       63.49     10.18 o 
   5  -2   4       41.53       54.19     10.86 o 
  -5  -1   4       14.93       -0.24      2.96 o 
  -4  -1   4        8.46        4.09      3.14 o 
  -3  -1   4      168.19      200.17     11.90 o 
  -2  -1   4        0.20        0.23      0.20 o 
  -1  -1   4       23.01       24.03      0.65 o 
   0  -1   4      436.39      388.04      5.58 o 
   1  -1   4      517.74      487.28      8.58 o 
   2  -1   4     1006.83     1058.26     24.21 o 
   3  -1   4        4.93        4.53      1.30 o 
   4  -1   4       44.07       66.21     14.38 o 
   5  -1   4       32.17       70.20     15.23 o 
  -5   0   4       24.98       39.20     17.51 o 
  -4   0   4       30.49       26.69     13.67 o 
  -3   0   4       98.46       94.27      8.50 o 
  -2   0   4      159.68      171.96      4.40 o 
  -1   0   4      669.76      617.18      9.70 o 
   0   0   4        3.55        2.84      0.24 o 
   1   0   4    10411.69    10734.45    461.50 o 
   2   0   4     1355.17     1213.58     30.01 o 
   3   0   4      138.39      134.99     10.24 o 
   4   0   4       10.73       13.58      4.28 o 
   5   0   4       61.51       91.84     24.42 o 
  -5   1   4        8.33        7.29      7.23 o 
  -4   1   4       89.63      110.97     18.61 o 
  -3   1   4      566.41      659.37     26.69 o 
  -2   1   4       93.62      108.87      2.74 o 
  -1   1   4       10.49       11.48      0.57 o 
   0   1   4       77.29       71.24      1.39 o 
   1   1   4     1987.66     1933.48     48.45 o 
   2   1   4        3.77        4.09      0.46 o 
   3   1   4       21.34       19.82      3.29 o 
   4   1   4        0.01        1.62      2.04 o 
   5   1   4        7.54        1.45      4.13 o 
  -5   2   4        2.80        3.74      3.84 o 
  -4   2   4        7.44       15.35      7.77 o 
  -3   2   4      190.63      197.90     11.49 o 
  -2   2   4      539.23      605.76     13.56 o 
  -1   2   4       16.04       24.11      1.06 o 
   0   2   4      138.44      128.99      2.50 o 
   1   2   4       37.79       35.91      1.11 o 
   2   2   4      973.83      899.79     47.47 o 
   3   2   4       19.44       14.82      4.27 o 
   4   2   4        3.11        5.14      5.11 o 
  -5   3   4       54.36       98.79     15.80 o 
  -4   3   4       39.21       52.76     10.93 o 
  -3   3   4      196.28      183.18     14.21 o 
  -2   3   4       26.42       24.17      1.46 o 
  -1   3   4       40.04       44.54      1.77 o 
   0   3   4       36.25       41.49      2.21 o 
   1   3   4      162.41      147.35      5.46 o 
   2   3   4       40.10       39.44      4.11 o 
   3   3   4      267.99      296.70     47.59 o 
   4   3   4        0.19        2.07      4.19 o 
  -4   4   4       60.34       67.18     11.41 o 
  -3   4   4       64.22       58.87      5.91 o 
  -2   4   4      135.23      140.43      6.67 o 
  -1   4   4        0.40        0.69      0.59 o 
   0   4   4        7.31        6.46      0.96 o 
   1   4   4        8.63       10.36      1.47 o 
   2   4   4        1.12        0.55      2.33 o 
   3   4   4        0.90        3.51      4.31 o 
   4   4   4       19.78       21.49     15.17 o 
  -4   5   4        4.11        6.41      4.11 o 
  -3   5   4      426.27      489.48     33.47 o 
  -2   5   4      386.13      377.68     22.85 o 
  -1   5   4       85.93       85.94      8.00 o 
   0   5   4       14.24       10.26      3.05 o 
   1   5   4       79.04       91.66     10.70 o 
   2   5   4        0.00        0.07      2.17 o 
   3   5   4        7.40        4.19      9.24 o 
  -3   6   4       30.03       50.36     10.59 o 
  -2   6   4      300.70      316.86     19.95 o 
  -1   6   4       35.63       33.80      5.52 o 
   0   6   4        3.60        4.54      2.50 o 
   1   6   4       20.77       17.33      6.21 o 
   2   6   4       25.34       37.47     13.98 o 
   3   6   4        1.42        7.80      8.77 o 
  -2   7   4        5.86        8.32      2.46 o 
  -1   7   4       40.18       33.03      6.26 o 
   0   7   4        7.79        4.92      3.67 o 
   1   7   4        6.65        4.62      3.82 o 
   2   7   4        2.38        2.42      2.28 o 
   0  -8   5        6.83        5.66      2.26 o 
   1  -8   5        5.32        4.49      2.65 o 
  -2  -7   5       56.91       64.66     23.45 o 
  -1  -7   5       17.11       12.11      6.59 o 
   0  -7   5       41.10       35.40      6.98 o 
   1  -7   5      141.15      164.26     19.90 o 
   2  -7   5      123.46      123.96     12.27 o 
   3  -7   5        4.83        4.62      2.98 o 
  -3  -6   5        0.14       -1.15      5.53 o 
  -2  -6   5       99.82      109.90     18.68 o 
  -1  -6   5       44.65       51.63      9.20 o 
   0  -6   5        0.01       -0.81      1.53 o 
   1  -6   5       55.30       76.91      8.31 o 
   2  -6   5        5.07        3.24      1.97 o 
   3  -6   5        6.08       12.30      4.73 o 
  -4  -5   5        0.23        6.10      9.02 o 
  -3  -5   5       43.01       79.01     41.35 o 
  -2  -5   5       58.46       60.75     10.70 o 
  -1  -5   5       64.20       74.65      8.29 o 
   0  -5   5       13.61       17.62      3.16 o 
   1  -5   5       88.04       84.71      6.87 o 
   2  -5   5       13.44       14.26      3.48 o 
   3  -5   5       45.40       50.01      8.69 o 
   4  -5   5        5.94        3.04      1.83 o 
  -3  -4   5      179.09      159.26    141.88 o 
  -2  -4   5       29.41       28.09      4.93 o 
  -1  -4   5      399.64      395.00     14.80 o 
   0  -4   5      732.77      768.54     23.01 o 
   1  -4   5      123.02      152.15      6.36 o 
   2  -4   5       67.72       70.76      4.72 o 
   3  -4   5       35.84       36.70      5.69 o 
   4  -4   5      177.16      208.00     21.04 o 
  -3  -3   5        4.57        8.37      4.74 o 
  -2  -3   5       75.93       76.10      7.79 o 
  -1  -3   5      273.05      249.62      9.43 o 
   0  -3   5       77.65       73.07      2.40 o 
   1  -3   5     3372.18     3596.40    121.17 o 
   2  -3   5        1.01        0.25      0.48 o 
   3  -3   5       30.23       30.87      4.10 o 
   4  -3   5      172.91      213.24     21.13 o 
   5  -3   5      325.96      460.50     78.40 o 
  -4  -2   5       29.63       24.87      9.50 o 
  -3  -2   5       18.12       13.11      3.25 o 
  -2  -2   5        0.04       -0.19      0.27 o 
  -1  -2   5       40.46       37.55      1.11 o 
   0  -2   5       64.71       56.65      1.59 o 
   1  -2   5      234.61      212.94      4.63 o 
   2  -2   5      158.66      167.30      4.83 o 
   3  -2   5        1.24        0.55      0.68 o 
   4  -2   5       11.41       15.65      5.85 o 
   5  -2   5       32.82       65.44     17.06 o 
  -5  -1   5       13.64        2.88      4.75 o 
  -4  -1   5        0.25        0.22      2.88 o 
  -3  -1   5       73.29       96.00      8.58 o 
  -2  -1   5      233.59      211.26      6.31 o 
  -1  -1   5       23.71       25.66      0.67 o 
   0  -1   5     9237.73     9713.33    401.33 o 
   1  -1   5     2784.28     2736.37     73.21 o 
   2  -1   5      659.20      661.98     14.73 o 
   3  -1   5       69.21       59.12      3.60 o 
   4  -1   5        2.35        4.39      3.62 o 
   5  -1   5        0.23       -0.81      4.31 o 
  -5   0   5        4.36        4.67      9.48 o 
  -4   0   5        3.75        4.86      2.88 o 
  -3   0   5      129.99      155.86      9.29 o 
  -2   0   5       92.91       86.34      2.66 o 
  -1   0   5     2321.06     2240.30     55.85 o 
   0   0   5      426.27      393.29      6.06 o 
   1   0   5     4215.64     4407.19    135.86 o 
   2   0   5      116.81      110.55      2.34 o 
   3   0   5       19.48       19.86      2.82 o 
   4   0   5      133.91      187.59     28.41 o 
   5   0   5       34.08       38.09      9.84 o 
  -5   1   5        2.18        4.77      9.46 o 
  -4   1   5        3.02        3.05      4.09 o 
  -3   1   5      139.68      151.16      7.86 o 
  -2   1   5      177.09      184.24      4.24 o 
  -1   1   5        0.09        0.20      0.21 o 
   0   1   5     3147.36     3059.48     82.72 o 
   1   1   5     5705.41     5926.61    239.46 o 
   2   1   5      725.31      629.11     26.25 o 
   3   1   5        6.52        6.42      1.96 o 
   4   1   5        0.29        0.10      1.73 o 
   5   1   5        0.25        1.37      5.05 o 
  -5   2   5       20.32       22.56     11.92 o 
  -4   2   5        9.23       17.16      5.90 o 
  -3   2   5       24.62       25.06      3.04 o 
  -2   2   5        1.35        0.53      0.35 o 
  -1   2   5      296.60      324.15      6.30 o 
   0   2   5     1480.79     1513.90     34.44 o 
   1   2   5      651.07      582.27     16.03 o 
   2   2   5      709.39      620.10     30.67 o 
   3   2   5       44.41       62.59     16.22 o 
   4   2   5       17.01       18.53      9.95 o 
   5   2   5        7.27       -1.23      3.52 o 
  -5   3   5        0.98       -1.33      2.93 o 
  -4   3   5       62.58       73.39      9.94 o 
  -3   3   5       28.76       39.26      5.04 o 
  -2   3   5      194.23      186.61      5.93 o 
  -1   3   5       21.42       25.27      1.35 o 
   0   3   5        0.00        0.62      0.43 o 
   1   3   5      279.45      237.70     10.79 o 
   2   3   5        3.62        3.80      1.33 o 
   3   3   5       15.55       17.94      7.18 o 
   4   3   5        1.70       14.91     13.58 o 
  -4   4   5       57.93       67.19     13.45 o 
  -3   4   5       54.11       62.70      6.42 o 
  -2   4   5        3.71        6.08      1.70 o 
  -1   4   5        0.25       -0.01      0.41 o 
   0   4   5      147.68      140.08      4.87 o 
   1   4   5      420.42      417.36     18.93 o 
   2   4   5       21.32       26.68     12.68 o 
   3   4   5       21.77       25.37     17.43 o 
   4   4   5       17.01       25.82     16.60 o 
  -4   5   5        3.49        3.53      3.82 o 
  -3   5   5       10.47       13.84      3.96 o 
  -2   5   5     1079.24     1067.21     53.66 o 
  -1   5   5      101.12      106.92      9.50 o 
   0   5   5      117.58       99.26     13.47 o 
   1   5   5        3.63        3.78      3.05 o 
   2   5   5       53.49       79.13     18.89 o 
   3   5   5        0.58        1.27      6.66 o 
  -3   6   5        3.67        3.06      2.53 o 
  -2   6   5       62.42       62.75      6.89 o 
  -1   6   5       98.47      102.11      9.74 o 
   0   6   5      140.65      120.71     19.37 o 
   1   6   5       46.96       57.86      8.49 o 
   2   6   5        2.58        0.56      3.58 o 
   3   6   5        0.54       -3.08      4.75 o 
  -2   7   5        3.33        4.97      2.75 o 
  -1   7   5       25.47       18.49      4.38 o 
   0   7   5        7.96        5.66      3.24 o 
   1   7   5        0.00       -0.22      2.24 o 
   2   7   5        1.21        1.49      2.64 o 
   0  -8   6        4.46        4.29      2.15 o 
  -2  -7   6       36.17       45.92     11.37 o 
  -1  -7   6       32.80       43.30     12.05 o 
   0  -7   6        4.54        7.70      3.11 o 
   1  -7   6      185.40      191.25     21.29 o 
   2  -7   6        4.78        2.00      2.44 o 
   3  -7   6        0.66        3.32      2.69 o 
  -3  -6   6       12.19       16.94     19.24 o 
  -2  -6   6      229.95      322.63     41.39 o 
  -1  -6   6        7.48        7.16      4.56 o 
   0  -6   6       58.95       42.97     10.87 o 
   1  -6   6        0.02       -0.52      1.49 o 
   2  -6   6        8.58       10.29      3.97 o 
   3  -6   6       13.70       12.20      4.51 o 
  -3  -5   6      104.85      139.12     37.41 o 
  -2  -5   6        6.81        8.04      5.27 o 
  -1  -5   6      132.04      139.26     13.60 o 
   0  -5   6       41.80       36.86      4.05 o 
   1  -5   6       17.49       15.59      3.55 o 
   2  -5   6       10.85       10.59      2.64 o 
   3  -5   6        8.09        6.51      3.50 o 
   4  -5   6       25.95       13.27      6.97 o 
  -3  -4   6       19.50       10.63     13.70 o 
  -2  -4   6       20.28       19.16      4.18 o 
  -1  -4   6       25.39       25.79      2.39 o 
   0  -4   6      107.25      109.35      4.28 o 
   1  -4   6      122.77      143.53      6.46 o 
   2  -4   6       16.05       12.87      2.01 o 
   3  -4   6        0.58       -0.10      0.94 o 
   4  -4   6       40.62       47.78      8.84 o 
  -3  -3   6      183.99      191.41     28.21 o 
  -2  -3   6      323.95      299.90     29.32 o 
  -1  -3   6       70.09       63.01      4.19 o 
   0  -3   6        0.01        0.18      0.33 o 
   1  -3   6       16.43       16.01      1.17 o 
   2  -3   6      141.42      147.49      5.07 o 
   3  -3   6        2.48        2.55      1.56 o 
   4  -3   6      216.20      284.48     23.98 o 
   5  -3   6       31.20       28.91      7.83 o 
  -4  -2   6       19.50        7.66     10.19 o 
  -3  -2   6      112.13      109.52     11.00 o 
  -2  -2   6      159.10      153.18      8.71 o 
  -1  -2   6      950.26      931.66     21.14 o 
   0  -2   6      561.59      544.37     11.62 o 
   1  -2   6      404.29      411.79      8.88 o 
   2  -2   6      709.90      756.37     18.57 o 
   3  -2   6       14.36        9.15      2.09 o 
   4  -2   6        3.63        3.92      4.54 o 
   5  -2   6       95.42      158.32     19.44 o 
  -5  -1   6        2.27        2.74      6.60 o 
  -4  -1   6       16.98       16.74      8.83 o 
  -3  -1   6       51.39       71.76     18.44 o 
  -2  -1   6        1.43        1.40      0.29 o 
  -1  -1   6      157.00      139.27      2.44 o 
   0  -1   6      269.85      255.17      4.44 o 
   1  -1   6       41.02       42.67      1.24 o 
   2  -1   6        3.08        3.93      0.52 o 
   3  -1   6       54.35       48.03      3.40 o 
   4  -1   6       79.24      112.22     15.80 o 
   5  -1   6       32.02       43.34     11.39 o 
  -5   0   6        0.44        1.35      4.33 o 
  -4   0   6       70.77       97.22     21.94 o 
  -3   0   6       19.76       23.13      5.83 o 
  -2   0   6        1.40        1.55      0.28 o 
  -1   0   6      757.13      704.51     13.57 o 
   0   0   6        2.28        2.21      0.32 o 
   1   0   6      862.05      801.22     15.02 o 
   2   0   6      126.26      108.02      3.86 o 
   3   0   6       69.72       90.39      7.48 o 
   4   0   6      121.35      137.13     45.18 o 
   5   0   6       82.25      117.01     27.36 o 
  -5   1   6       37.21       54.20     17.79 o 
  -4   1   6        0.00        1.67      3.13 o 
  -3   1   6      325.65      351.53     15.67 o 
  -2   1   6      472.15      511.38     11.67 o 
  -1   1   6        0.40        0.39      0.23 o 
   0   1   6     1386.10     1330.38     27.87 o 
   1   1   6     3447.61     3535.56    113.71 o 
   2   1   6      145.80      120.58      6.62 o 
   3   1   6       41.09       46.75      6.58 o 
   4   1   6       17.13       12.51      4.14 o 
  -5   2   6       49.91       78.04     31.67 o 
  -4   2   6        4.46        6.12      4.60 o 
  -3   2   6       30.11       26.09      3.28 o 
  -2   2   6      164.37      176.46      5.31 o 
  -1   2   6       94.19      103.90      2.36 o 
   0   2   6        0.72        0.95      0.25 o 
   1   2   6       70.71       68.61      2.01 o 
   2   2   6     2855.45     2503.54    200.01 o 
   3   2   6      137.23      142.68     16.41 o 
   4   2   6        2.61        4.88      3.96 o 
   5   2   6        0.30        1.01      2.64 o 
  -5   3   6        0.78        0.29      2.40 o 
  -4   3   6        2.29        2.11      2.18 o 
  -3   3   6        0.62        0.47      1.23 o 
  -2   3   6        3.02        4.16      0.84 o 
  -1   3   6      218.93      213.50      5.21 o 
   0   3   6       66.44       59.73      2.38 o 
   1   3   6       50.48       46.73      2.31 o 
   2   3   6      531.22      466.90     46.72 o 
   3   3   6       45.15       52.56     11.53 o 
   4   3   6        2.65        7.22     10.77 o 
  -4   4   6       31.05       27.49      6.20 o 
  -3   4   6      189.42      199.07     16.20 o 
  -2   4   6        1.65        0.64      1.01 o 
  -1   4   6        2.58        2.27      0.91 o 
   0   4   6      104.44       93.81      3.86 o 
   1   4   6       10.99        8.59      1.96 o 
   2   4   6        0.15        0.77      2.61 o 
   3   4   6       10.31        9.46     10.99 o 
   4   4   6        3.72        7.67      6.68 o 
  -4   5   6       16.81       17.11      6.21 o 
  -3   5   6      156.51      176.95     14.52 o 
  -2   5   6      241.62      227.52     16.65 o 
  -1   5   6       89.75       81.28      8.01 o 
   0   5   6      138.69      128.06     10.48 o 
   1   5   6       82.63       83.98     10.85 o 
   2   5   6       41.83       62.52     18.54 o 
   3   5   6       15.71       12.23     14.41 o 
  -3   6   6       52.94       54.00      8.29 o 
  -2   6   6       21.06       16.66      3.82 o 
  -1   6   6      804.69      865.39     50.98 o 
   0   6   6        0.61        0.45      1.81 o 
   1   6   6       95.48       86.77     19.42 o 
   2   6   6       34.39       40.58     13.58 o 
   3   6   6       11.90       18.66     21.34 o 
  -2   7   6        8.87        7.21      2.90 o 
  -1   7   6        3.12        3.71      2.14 o 
   0   7   6        0.05        1.90      2.68 o 
   1   7   6        0.91       -0.53      3.09 o 
  -2  -7   7       59.42       82.20     20.73 o 
  -1  -7   7       73.04       87.10     16.85 o 
   0  -7   7       27.59       20.80      4.96 o 
   1  -7   7      330.39      337.12     27.40 o 
   2  -7   7       29.50       27.21      5.28 o 
  -3  -6   7       13.06       19.86     12.70 o 
  -2  -6   7       27.01       37.14      8.22 o 
  -1  -6   7        6.21        3.80      4.15 o 
   0  -6   7        0.57        0.09      1.85 o 
   1  -6   7        7.30       12.44      3.46 o 
   2  -6   7       11.89        7.48      2.70 o 
   3  -6   7        0.63        1.24      3.07 o 
  -3  -5   7        3.23       10.89     17.81 o 
  -2  -5   7       41.48       49.03      9.74 o 
  -1  -5   7      335.35      333.15     22.67 o 
   0  -5   7        2.02        2.27      1.72 o 
   1  -5   7       64.94       59.77      6.02 o 
   2  -5   7       15.38       14.10      3.92 o 
   3  -5   7        5.46        7.44      3.55 o 
   4  -5   7       17.88        3.86      2.22 o 
  -3  -4   7        5.83        9.07      7.33 o 
  -2  -4   7      215.34      225.80     24.13 o 
  -1  -4   7       70.01       72.10      4.03 o 
   0  -4   7      128.23      139.50      5.21 o 
   1  -4   7       48.73       52.98      2.73 o 
   2  -4   7       77.04       77.91      4.77 o 
   3  -4   7      160.39      168.93     13.20 o 
   4  -4   7       43.08       47.67      8.93 o 
  -3  -3   7       39.18       42.10     11.33 o 
  -2  -3   7       91.24       84.71      9.03 o 
  -1  -3   7       15.82       19.08      1.54 o 
   0  -3   7      127.24      138.47      4.06 o 
   1  -3   7      202.32      199.02      5.68 o 
   2  -3   7      115.91      126.11      4.74 o 
   3  -3   7        8.78        9.31      2.74 o 
   4  -3   7       50.81       45.85      9.85 o 
   5  -3   7       53.34       59.03     16.74 o 
  -5  -2   7        0.58        0.12      1.83 o 
  -4  -2   7       10.35        2.88      4.15 o 
  -3  -2   7        1.78        0.69      1.41 o 
  -2  -2   7      388.01      381.91     17.37 o 
  -1  -2   7      260.58      271.90      6.24 o 
   0  -2   7     1080.15     1089.91     26.51 o 
   1  -2   7      170.95      170.37      4.15 o 
   2  -2   7       74.73       71.78      2.75 o 
   3  -2   7        5.23        4.66      1.63 o 
   4  -2   7        0.71        3.02      3.03 o 
   5  -2   7        2.16        2.51      4.34 o 
  -5  -1   7      153.50      150.17     28.85 o 
  -4  -1   7       48.80       57.30     16.06 o 
  -3  -1   7        1.48        2.05      1.40 o 
  -2  -1   7        1.64        1.53      0.24 o 
  -1  -1   7        0.46        0.62      0.20 o 
   0  -1   7     1049.93     1017.07     20.26 o 
   1  -1   7      315.21      304.80      5.91 o 
   2  -1   7       19.72       19.07      1.08 o 
   3  -1   7        7.02        3.86      1.18 o 
   4  -1   7       34.03       39.11      9.56 o 
   5  -1   7       49.08      107.68     27.86 o 
  -5   0   7       12.37       10.20      8.75 o 
  -4   0   7       60.29       74.56     16.90 o 
  -3   0   7        1.38        1.65      1.35 o 
  -2   0   7       18.67       17.98      1.28 o 
  -1   0   7      273.68      285.66      5.72 o 
   0   0   7       32.18       25.60      0.87 o 
   1   0   7      456.15      425.44      7.39 o 
   2   0   7        0.50        0.35      0.15 o 
   3   0   7       53.60       59.84      6.91 o 
   4   0   7        0.39        3.31      2.87 o 
   5   0   7        6.17        3.64      3.62 o 
  -5   1   7       53.94       58.75     19.64 o 
  -4   1   7        0.93        1.20      2.95 o 
  -3   1   7       19.47       22.46      2.59 o 
  -2   1   7      349.37      349.26     14.60 o 
  -1   1   7       54.92       46.11      1.41 o 
   0   1   7      458.16      436.47      7.80 o 
   1   1   7        3.95        3.44      0.35 o 
   2   1   7       40.06       40.33      3.21 o 
   3   1   7       35.71       42.73      5.72 o 
   4   1   7        3.47        5.00      2.73 o 
   5   1   7        0.47       -0.66      4.47 o 
  -5   2   7       87.16      134.95     27.60 o 
  -4   2   7      164.95      161.07     15.38 o 
  -3   2   7       44.52       40.29      4.79 o 
  -2   2   7     1302.02     1285.40     58.49 o 
  -1   2   7       34.60       31.83      1.28 o 
   0   2   7     1280.29     1262.10     28.98 o 
   1   2   7      297.46      293.15      8.17 o 
   2   2   7      497.35      471.86     32.49 o 
   3   2   7        3.93        5.84      4.77 o 
   4   2   7       16.14       16.71      8.10 o 
   5   2   7        0.53        1.51      2.33 o 
  -5   3   7        3.37        5.00      4.87 o 
  -4   3   7        6.15        5.30      3.69 o 
  -3   3   7      104.27      112.29      9.92 o 
  -2   3   7       26.32       21.73      1.85 o 
  -1   3   7      799.21      822.66     20.04 o 
   0   3   7      336.29      326.00      8.52 o 
   1   3   7     1131.13     1200.89     46.85 o 
   2   3   7        8.13        6.14      1.56 o 
   3   3   7      400.14      477.66     61.67 o 
   4   3   7        6.31        3.26      3.94 o 
  -4   4   7      107.39      116.76     12.33 o 
  -3   4   7        8.34        9.46      2.93 o 
  -2   4   7      174.60      174.34     11.55 o 
  -1   4   7      142.84      138.75      5.66 o 
   0   4   7       22.02       23.10      2.20 o 
   1   4   7      127.33      142.57      9.69 o 
   2   4   7       15.87       13.40      6.96 o 
   3   4   7        8.71       15.45     12.18 o 
   4   4   7        0.34        5.45      5.84 o 
  -4   5   7       14.12       13.43      6.02 o 
  -3   5   7       46.32       53.63      7.04 o 
  -2   5   7      204.89      202.18     15.00 o 
  -1   5   7       21.42       24.84      3.84 o 
   0   5   7      215.45      202.10     15.96 o 
   1   5   7       30.91       34.17      8.38 o 
   2   5   7        9.14        8.44      7.66 o 
   3   5   7        2.03        1.31      4.49 o 
  -3   6   7        1.42        0.45      1.41 o 
  -2   6   7      290.85      284.25     27.61 o 
  -1   6   7      346.72      340.42     25.45 o 
   0   6   7        4.93        3.62      3.32 o 
   1   6   7        8.85        9.04      5.32 o 
   2   6   7       54.21       70.36     19.59 o 
  -2   7   7       88.89      107.97     14.03 o 
  -1   7   7       59.45       69.74      8.42 o 
   0   7   7       35.24       37.45     10.29 o 
   1   7   7        1.68        0.89      2.12 o 
  -2  -7   8       71.66       90.93     20.81 o 
  -1  -7   8        1.27        0.69      2.28 o 
   0  -7   8        0.14        2.42      2.61 o 
   1  -7   8       17.38       12.78      4.47 o 
   2  -7   8        0.42        2.29      2.39 o 
  -3  -6   8       25.01       81.11     35.90 o 
  -2  -6   8       56.19       73.17     16.19 o 
  -1  -6   8       75.42       85.35     12.84 o 
   0  -6   8        0.67        2.22      1.92 o 
   1  -6   8       20.33       26.57      5.76 o 
   2  -6   8      168.37      152.84     15.99 o 
   3  -6   8       60.75       68.47     10.58 o 
  -3  -5   8        0.59        5.92     14.19 o 
  -2  -5   8        1.63        0.53      1.64 o 
  -1  -5   8       53.26       56.47      7.68 o 
   0  -5   8        2.52        2.59      1.47 o 
   1  -5   8        0.63        0.94      1.33 o 
   2  -5   8       57.54       55.17      5.77 o 
   3  -5   8        0.90        1.41      1.80 o 
   4  -5   8        3.09        1.66      1.63 o 
  -3  -4   8        2.16        2.09      5.29 o 
  -2  -4   8      270.30      288.66     29.74 o 
  -1  -4   8      146.97      157.45      7.93 o 
   0  -4   8       10.18        9.43      1.13 o 
   1  -4   8      118.59      124.76      5.09 o 
   2  -4   8       23.79       24.97      3.14 o 
   3  -4   8       13.73       16.33      3.83 o 
   4  -4   8        6.63        6.37      3.46 o 
  -3  -3   8        8.61        9.15      7.78 o 
  -2  -3   8      575.68      535.82     39.55 o 
  -1  -3   8      295.78      260.59     13.65 o 
   0  -3   8        4.90        5.47      0.79 o 
   1  -3   8      283.10      314.15      7.74 o 
   2  -3   8       67.05       71.11      3.20 o 
   3  -3   8      138.90      152.22     13.08 o 
   4  -3   8        5.09        4.62      3.32 o 
   5  -3   8      178.75      272.12     34.10 o 
  -4  -2   8        6.88        3.27      5.64 o 
  -3  -2   8       24.39       20.03      5.00 o 
  -2  -2   8       36.81       46.79      2.99 o 
  -1  -2   8      348.86      344.76      7.51 o 
   0  -2   8       17.68       18.28      0.95 o 
   1  -2   8       46.95       44.80      1.77 o 
   2  -2   8     1195.35     1290.19     35.67 o 
   3  -2   8        4.17        3.84      1.60 o 
   4  -2   8       94.32      132.15     19.93 o 
   5  -2   8       45.71       82.12     14.89 o 
  -5  -1   8      118.63      138.88     28.82 o 
  -4  -1   8       54.04       76.90     13.30 o 
  -3  -1   8      103.44       89.40     11.99 o 
  -2  -1   8      568.02      505.32     31.13 o 
  -1  -1   8      343.88      350.34      6.80 o 
   0  -1   8      188.31      202.50      3.79 o 
   1  -1   8       22.07       21.67      0.97 o 
   2  -1   8      501.26      488.84     11.44 o 
   3  -1   8        8.44        9.28      2.08 o 
   4  -1   8       89.06      123.51     20.33 o 
   5  -1   8        3.55        4.38      3.98 o 
  -5   0   8       40.52       48.27     27.18 o 
  -4   0   8        5.09        5.45      3.93 o 
  -3   0   8        0.66        1.16      1.54 o 
  -2   0   8       25.82       29.73      2.01 o 
  -1   0   8       10.00        8.73      0.76 o 
   0   0   8      103.85       95.05      2.26 o 
   1   0   8       40.93       36.48      1.06 o 
   2   0   8      317.42      311.74     11.44 o 
   3   0   8        4.06        9.20      3.57 o 
   4   0   8       78.57       99.11     15.80 o 
   5   0   8        0.54        2.19      2.94 o 
  -5   1   8        9.31       14.33     10.12 o 
  -4   1   8       63.04       67.82     11.83 o 
  -3   1   8       76.99       74.24      5.82 o 
  -2   1   8     1265.88     1408.46     48.13 o 
  -1   1   8      382.92      365.31      6.91 o 
   0   1   8      561.09      505.63      9.22 o 
   1   1   8     1265.91     1287.32     33.22 o 
   2   1   8     1739.16     1591.97    105.92 o 
   3   1   8       12.20       11.48      3.94 o 
   4   1   8       16.92        9.13      5.05 o 
   5   1   8      101.04      145.89     34.65 o 
  -5   2   8        5.97       13.79      6.56 o 
  -4   2   8       15.01       17.74      4.54 o 
  -3   2   8        6.40        7.84      2.11 o 
  -2   2   8      107.18      104.98      4.83 o 
  -1   2   8     2093.62     2277.08     66.30 o 
   0   2   8     1672.56     1697.74     42.87 o 
   1   2   8       78.59       75.66      2.78 o 
   2   2   8      114.96      108.89      6.83 o 
   3   2   8      195.22      247.67     33.97 o 
   4   2   8        0.04        0.42      2.71 o 
  -5   3   8       25.44       19.22      8.12 o 
  -4   3   8       15.82       13.79      4.61 o 
  -3   3   8        5.50        3.00      1.67 o 
  -2   3   8       65.27       67.09      3.94 o 
  -1   3   8       11.76       12.02      0.98 o 
   0   3   8      168.90      166.26      5.20 o 
   1   3   8      859.07      931.01     34.51 o 
   2   3   8        7.32        6.88      1.82 o 
   3   3   8       15.27       26.35      8.38 o 
   4   3   8       37.42       22.47     12.90 o 
  -4   4   8        1.29        0.29      1.58 o 
  -3   4   8        0.94        1.06      1.28 o 
  -2   4   8        0.16       -0.28      0.97 o 
  -1   4   8      142.51      156.14      7.37 o 
   0   4   8      129.81      129.81      5.50 o 
   1   4   8       13.07       11.78      4.05 o 
   2   4   8      113.87      136.11     22.53 o 
   3   4   8        6.10        2.31      6.13 o 
   4   4   8        0.08        0.14      2.72 o 
  -4   5   8        0.14        0.79      2.15 o 
  -3   5   8       47.37       61.40      9.66 o 
  -2   5   8       74.76       80.03      9.11 o 
  -1   5   8      171.31      164.60     13.25 o 
   0   5   8       29.24       31.44      6.64 o 
   1   5   8        8.87        7.93      4.33 o 
   2   5   8      120.31      188.12     49.57 o 
   3   5   8        4.15        6.82      7.45 o 
  -3   6   8        6.43        5.75      3.33 o 
  -2   6   8       29.99       31.15      8.75 o 
  -1   6   8      151.53      152.43     15.03 o 
   0   6   8      193.57      239.51     29.86 o 
   1   6   8        1.93        1.45      2.57 o 
   2   6   8       15.88       18.79     10.27 o 
  -2   7   8        2.22        3.35      1.81 o 
  -1   7   8      138.94      165.21     14.93 o 
   0   7   8        0.21        0.75      1.70 o 
   1   7   8       12.70        8.26      3.56 o 
  -2  -7   9        0.95        0.93      1.58 o 
  -1  -7   9        7.92        3.49      3.38 o 
   0  -7   9      150.39      150.69     13.72 o 
   1  -7   9        1.33        1.21      2.08 o 
   2  -7   9        4.19        5.28      2.77 o 
  -3  -6   9       21.24       54.45     18.93 o 
  -2  -6   9      232.22      284.94     33.82 o 
  -1  -6   9       84.33       78.31     11.91 o 
   0  -6   9        1.44       -0.11      1.51 o 
   1  -6   9       45.66       42.42      6.74 o 
   2  -6   9      284.65      302.26     22.51 o 
   3  -6   9        1.17        3.71      2.66 o 
  -3  -5   9       89.77      154.30     38.94 o 
  -2  -5   9        0.01       -0.56      2.21 o 
  -1  -5   9      367.96      412.62     33.39 o 
   0  -5   9       45.71       46.85      5.51 o 
   1  -5   9       15.07       10.01      3.78 o 
   2  -5   9       82.02       96.80     11.28 o 
   3  -5   9       51.77       38.45      8.65 o 
   4  -5   9        5.26        3.42      1.99 o 
  -3  -4   9      171.27      135.62    118.95 o 
  -2  -4   9        0.16        0.66      2.05 o 
  -1  -4   9       72.25       84.60      6.01 o 
   0  -4   9       28.63       27.09      2.11 o 
   1  -4   9       21.89       22.87      2.15 o 
   2  -4   9        4.42        4.52      1.89 o 
   3  -4   9       60.94       56.23      6.59 o 
   4  -4   9        3.58        1.96      1.94 o 
  -3  -3   9       49.64       39.69     12.57 o 
  -2  -3   9       60.80       55.83      4.67 o 
  -1  -3   9      377.39      347.44     21.34 o 
   0  -3   9      191.17      187.33      5.61 o 
   1  -3   9        4.62        3.48      0.69 o 
   2  -3   9      128.46      127.57      4.91 o 
   3  -3   9       34.84       35.91      4.54 o 
   4  -3   9        0.36        2.16      2.33 o 
   5  -3   9       15.07       19.05      6.70 o 
  -5  -2   9       26.05       -0.28      3.62 o 
  -4  -2   9      125.10      125.61     92.86 o 
  -3  -2   9      139.58      147.52     25.43 o 
  -2  -2   9        7.69       10.79      1.74 o 
  -1  -2   9      629.69      611.13     14.04 o 
   0  -2   9      317.58      344.31      7.19 o 
   1  -2   9       62.34       59.43      2.44 o 
   2  -2   9      348.43      376.72      9.79 o 
   3  -2   9       14.69        8.75      2.88 o 
   4  -2   9       42.42       63.15     11.10 o 
   5  -2   9        1.67        2.05      3.03 o 
  -5  -1   9      124.00      148.26     41.22 o 
  -4  -1   9      161.94      222.10     32.79 o 
  -3  -1   9      109.26       94.73     12.74 o 
  -2  -1   9      416.33      394.32     20.17 o 
  -1  -1   9     2374.60     2391.69     68.74 o 
   0  -1   9        8.20       10.28      0.65 o 
   1  -1   9      333.79      324.18      7.04 o 
   2  -1   9      328.90      328.18      8.22 o 
   3  -1   9      257.82      260.61     15.00 o 
   4  -1   9       22.10       24.00      6.51 o 
   5  -1   9        8.12        6.06      3.47 o 
  -5   0   9       19.68       20.97     18.61 o 
  -4   0   9       56.62       46.77     18.09 o 
  -3   0   9       27.88       28.67      5.42 o 
  -2   0   9       14.53       14.22      1.36 o 
  -1   0   9        1.17        1.44      0.39 o 
   0   0   9     1374.28     1346.52     30.63 o 
   1   0   9        7.07        6.64      0.45 o 
   2   0   9      381.05      367.49     12.97 o 
   3   0   9       15.51       18.57      4.47 o 
   4   0   9       65.83       86.95     15.13 o 
   5   0   9        7.50        4.27      4.15 o 
  -5   1   9       10.15        3.27      3.86 o 
  -4   1   9        0.98        1.95      2.58 o 
  -3   1   9        9.25        6.98      1.76 o 
  -2   1   9       83.19       90.13      3.57 o 
  -1   1   9      150.11      127.37      3.01 o 
   0   1   9        2.56        2.06      0.33 o 
   1   1   9       19.31       18.22      1.05 o 
   2   1   9       24.18       26.36      4.19 o 
   3   1   9       42.76       45.15      6.70 o 
   4   1   9       16.15       12.90      4.70 o 
   5   1   9       23.18       43.89     11.51 o 
  -5   2   9       90.21      137.57     18.75 o 
  -4   2   9        2.34        3.97      2.87 o 
  -3   2   9        4.77        3.29      1.63 o 
  -2   2   9      128.99      151.09      5.36 o 
  -1   2   9      847.08      921.83     21.62 o 
   0   2   9      399.79      401.25      8.61 o 
   1   2   9       44.40       44.52      2.39 o 
   2   2   9     1087.20     1147.00     69.62 o 
   3   2   9        2.26        0.10      1.75 o 
   4   2   9       14.24       13.30      6.00 o 
  -5   3   9        4.58        9.47      4.47 o 
  -4   3   9       39.75       51.43      9.77 o 
  -3   3   9        5.52        9.05      2.91 o 
  -2   3   9      112.47      125.39      6.47 o 
  -1   3   9       15.27       14.82      1.15 o 
   0   3   9       17.33       17.68      1.28 o 
   1   3   9       31.26       33.78      2.94 o 
   2   3   9      127.41      130.91     10.84 o 
   3   3   9      185.01      228.56     29.98 o 
   4   3   9        0.03        2.21      5.25 o 
  -4   4   9        0.37        1.71      2.61 o 
  -3   4   9        6.49        3.71      2.15 o 
  -2   4   9       29.24       30.95      4.71 o 
  -1   4   9       14.47       10.31      2.21 o 
   0   4   9      289.06      295.40     13.88 o 
   1   4   9        6.87        4.30      2.96 o 
   2   4   9       30.80       34.34      8.64 o 
   3   4   9       56.94       53.60     16.31 o 
   4   4   9       13.47       15.21      9.22 o 
  -4   5   9       46.79       64.03     15.86 o 
  -3   5   9        0.00       -1.01      2.02 o 
  -2   5   9      273.80      304.25     22.68 o 
  -1   5   9      203.59      195.82     14.20 o 
   0   5   9      132.36      133.43     15.21 o 
   1   5   9       60.33       61.05     10.34 o 
   2   5   9       11.36       13.82     12.52 o 
   3   5   9       36.06       81.35     24.08 o 
  -3   6   9       18.81       16.69      5.43 o 
  -2   6   9       23.25       13.49      5.32 o 
  -1   6   9      270.24      266.30     27.68 o 
   0   6   9       63.97       67.27     12.21 o 
   1   6   9        6.01        5.64      4.07 o 
   2   6   9        0.09        3.71      4.03 o 
  -2   7   9        8.92        9.43      2.62 o 
  -1   7   9       43.01       35.13      7.28 o 
   0   7   9       49.63       50.86      7.51 o 
   1   7   9        9.46        4.03      2.67 o 
  -1  -7  10        1.13        0.13      2.03 o 
   0  -7  10       53.54       52.32      9.35 o 
   1  -7  10       65.57       79.98      9.17 o 
   2  -7  10       33.05       21.63      4.61 o 
  -3  -6  10        0.76        0.76      6.00 o 
  -2  -6  10        0.62        1.61      2.26 o 
  -1  -6  10       96.72      113.37     12.03 o 
   0  -6  10        0.28       -0.30      1.35 o 
   1  -6  10      169.48      182.53     15.66 o 
   2  -6  10       46.83       39.05      8.14 o 
   3  -6  10       52.89       62.81      9.70 o 
  -3  -5  10        0.30        2.74      9.74 o 
  -2  -5  10       44.59       26.68     14.29 o 
  -1  -5  10        7.44        8.79      3.62 o 
   0  -5  10        6.50        5.86      2.51 o 
   1  -5  10        0.03       -0.62      1.37 o 
   2  -5  10       67.66       67.05      8.18 o 
   3  -5  10       69.60       57.14      8.13 o 
   4  -5  10        0.68        0.35      1.62 o 
  -3  -4  10       45.79       54.84     44.10 o 
  -2  -4  10       68.62       64.01      9.30 o 
  -1  -4  10      388.71      383.80     27.21 o 
   0  -4  10       46.30       45.52      3.78 o 
   1  -4  10      246.18      236.09     11.77 o 
   2  -4  10       21.01       26.48      3.81 o 
   3  -4  10       15.02       10.41      3.31 o 
   4  -4  10       29.55       16.42      5.43 o 
  -3  -3  10       69.90       86.59     16.17 o 
  -2  -3  10       63.38       66.34      6.60 o 
  -1  -3  10      288.30      270.38     14.16 o 
   0  -3  10      128.27      137.13      4.71 o 
   1  -3  10       37.55       34.83      1.76 o 
   2  -3  10       92.13       99.22      4.86 o 
   3  -3  10       28.13       22.86      4.03 o 
   4  -3  10        3.19        1.15      2.45 o 
  -4  -2  10        8.31       12.96      9.36 o 
  -3  -2  10       94.88      119.31     23.34 o 
  -2  -2  10      321.11      375.64     18.24 o 
  -1  -2  10      178.77      178.04      5.02 o 
   0  -2  10      968.92     1001.15     22.00 o 
   1  -2  10      641.44      640.02     15.07 o 
   2  -2  10      193.72      211.24      6.29 o 
   3  -2  10        1.10        1.38      1.44 o 
   4  -2  10        0.98        2.09      3.14 o 
   5  -2  10       10.93       11.15      5.24 o 
  -5  -1  10        3.67        6.34      9.46 o 
  -4  -1  10       19.94       37.28     12.14 o 
  -3  -1  10       61.09       65.65     10.38 o 
  -2  -1  10        6.83        4.94      0.88 o 
  -1  -1  10     1195.21     1202.17     29.88 o 
   0  -1  10       13.74       14.35      0.92 o 
   1  -1  10      313.73      300.10      6.67 o 
   2  -1  10       64.57       59.80      2.25 o 
   3  -1  10        3.90        2.58      1.48 o 
   4  -1  10        0.39       -3.22      3.65 o 
   5  -1  10        5.15        5.95      5.11 o 
  -5   0  10       13.27        5.76     10.20 o 
  -4   0  10      199.92      227.96     64.51 o 
  -3   0  10       15.85        9.72      2.61 o 
  -2   0  10        1.88        1.39      0.58 o 
  -1   0  10      219.31      222.70      5.11 o 
   0   0  10       56.61       59.66      1.80 o 
   1   0  10        4.47        4.46      0.42 o 
   2   0  10      202.23      202.29      6.90 o 
   3   0  10       80.72       88.58      8.99 o 
   4   0  10        2.35       -0.93      2.24 o 
   5   0  10        0.88        1.55      2.41 o 
  -5   1  10       27.97       57.29     13.47 o 
  -4   1  10        5.35        7.33      4.40 o 
  -3   1  10        4.99        4.65      1.90 o 
  -2   1  10      135.73      133.85      5.37 o 
  -1   1  10       69.05       65.66      1.87 o 
   0   1  10      361.23      329.26      6.73 o 
   1   1  10        0.47        0.59      0.29 o 
   2   1  10     1243.25     1210.58     60.58 o 
   3   1  10        0.75        4.05      2.93 o 
   4   1  10       27.58       22.74      9.00 o 
   5   1  10       11.13        7.35      7.85 o 
  -5   2  10       10.77       21.94      8.90 o 
  -4   2  10        5.65        2.24      2.17 o 
  -3   2  10       29.97       31.63      4.40 o 
  -2   2  10       35.83       43.77      2.87 o 
  -1   2  10      304.69      309.13      7.16 o 
   0   2  10       71.53       73.73      2.29 o 
   1   2  10       31.56       32.12      1.79 o 
   2   2  10       25.93       26.66      2.83 o 
   3   2  10      247.64      329.39     44.30 o 
   4   2  10       57.90       78.12     26.90 o 
  -4   3  10       69.42       59.58     10.90 o 
  -3   3  10        7.81       13.33      3.44 o 
  -2   3  10       11.06       10.43      1.83 o 
  -1   3  10      332.88      362.40     13.52 o 
   0   3  10      893.78      956.31     29.11 o 
   1   3  10        0.16        0.64      0.88 o 
   2   3  10      148.73      163.30     18.00 o 
   3   3  10      322.26      442.32     44.32 o 
   4   3  10        0.03       -2.21      3.40 o 
  -4   4  10        1.97        3.80      3.20 o 
  -3   4  10      120.90      138.19     17.48 o 
  -2   4  10       39.90       31.87      5.91 o 
  -1   4  10      310.46      307.05     17.85 o 
   0   4  10       86.98       87.68      5.80 o 
   1   4  10       82.95      102.32     11.64 o 
   2   4  10        0.12        2.10      2.77 o 
   3   4  10        5.94       14.50      6.96 o 
   4   4  10        0.22       -0.38      3.04 o 
  -4   5  10       98.51      125.51     26.42 o 
  -3   5  10        9.89        6.30      3.62 o 
  -2   5  10      140.55      149.23     14.95 o 
  -1   5  10       11.53        7.46      2.57 o 
   0   5  10       86.97       90.47     12.44 o 
   1   5  10      298.83      325.98     30.17 o 
   2   5  10       60.52       92.10     22.76 o 
   3   5  10        0.65        9.89     17.22 o 
  -3   6  10        8.16        6.44      3.77 o 
  -2   6  10        0.05        3.59      3.54 o 
  -1   6  10       38.23       30.52      7.05 o 
   0   6  10        7.50        5.48      3.18 o 
   1   6  10       22.42       16.82     11.96 o 
   2   6  10       23.56       24.79     15.47 o 
  -2   7  10        2.91        5.32      2.43 o 
  -1   7  10       70.53       72.28      9.09 o 
   0   7  10       72.73       71.22      8.73 o 
   1   7  10       28.31       28.72     10.16 o 
  -1  -7  11       33.11       31.82      7.20 o 
   0  -7  11        0.01        0.50      1.85 o 
   1  -7  11        3.65        4.77      2.60 o 
   2  -7  11        2.83        2.03      2.14 o 
  -2  -6  11      157.45      205.98     32.07 o 
  -1  -6  11      207.18      216.81     19.30 o 
   0  -6  11        0.03        1.08      1.88 o 
   1  -6  11        9.56        9.12      3.28 o 
   2  -6  11       17.80       14.74      4.17 o 
   3  -6  11        0.09       -0.35      1.79 o 
  -3  -5  11        0.00       -1.73      5.31 o 
  -2  -5  11       52.49       62.93     15.79 o 
  -1  -5  11      200.89      228.67     22.04 o 
   0  -5  11      358.76      356.55     21.66 o 
   1  -5  11       88.62      102.19     10.39 o 
   2  -5  11        7.15       10.17      3.02 o 
   3  -5  11      194.42      200.02     16.77 o 
   4  -5  11       28.31        5.54      2.74 o 
  -3  -4  11      108.85       81.99     77.56 o 
  -2  -4  11        8.82        8.41      4.36 o 
  -1  -4  11       30.24       25.83      4.87 o 
   0  -4  11       28.42       27.43      2.46 o 
   1  -4  11       13.53        8.39      2.00 o 
   2  -4  11      319.87      334.07     19.03 o 
   3  -4  11        7.52        7.41      3.08 o 
   4  -4  11       81.25       84.11     14.13 o 
  -3  -3  11      201.98      231.38     35.84 o 
  -2  -3  11       21.41       15.07      3.58 o 
  -1  -3  11        5.47        4.76      0.85 o 
   0  -3  11       51.93       59.51      2.82 o 
   1  -3  11       24.19       27.57      2.29 o 
   2  -3  11        0.00        0.57      0.68 o 
   3  -3  11        1.86        1.50      1.80 o 
   4  -3  11        1.31        2.11      2.42 o 
  -4  -2  11       24.26       25.66     13.26 o 
  -3  -2  11        1.78        7.10      4.76 o 
  -2  -2  11       85.19       98.21      8.45 o 
  -1  -2  11     2309.39     2503.46     88.21 o 
   0  -2  11        0.03        0.31      0.31 o 
   1  -2  11        4.44        3.17      0.73 o 
   2  -2  11      500.90      535.24     14.36 o 
   3  -2  11       40.14       51.64      6.95 o 
   4  -2  11       13.69       22.65      9.40 o 
   5  -2  11        2.64        1.81      3.00 o 
  -5  -1  11        0.71        4.03      8.09 o 
  -4  -1  11       78.77      119.70     18.78 o 
  -3  -1  11      110.09      108.56     14.25 o 
  -2  -1  11       91.50       96.90     10.24 o 
  -1  -1  11       53.44       52.51      1.90 o 
   0  -1  11       12.76       15.25      0.95 o 
   1  -1  11       71.99       74.98      2.40 o 
   2  -1  11      108.62      101.89      3.31 o 
   3  -1  11      320.32      350.63     25.90 o 
   4  -1  11       21.49       22.45      5.86 o 
   5  -1  11        3.80        2.83      2.44 o 
  -5   0  11        8.20        7.37     11.11 o 
  -4   0  11       26.21       23.24      9.54 o 
  -3   0  11       85.65       67.91     14.41 o 
  -2   0  11       10.57        8.23      1.25 o 
  -1   0  11        2.84        3.62      0.53 o 
   0   0  11      185.87      193.39      4.33 o 
   1   0  11       73.14       71.57      2.35 o 
   2   0  11       10.64       11.20      1.25 o 
   3   0  11      182.51      219.44     18.55 o 
   4   0  11       14.76       10.21      5.54 o 
   5   0  11        0.63        0.75      1.99 o 
  -5   1  11        0.30        0.80      2.43 o 
  -4   1  11      146.45      165.49     28.19 o 
  -3   1  11       15.88       15.13      3.49 o 
  -2   1  11       12.42       10.23      1.04 o 
  -1   1  11       40.92       38.64      1.39 o 
   0   1  11        0.23        0.10      0.24 o 
   1   1  11        0.03       -0.08      0.30 o 
   2   1  11      615.00      581.85     34.33 o 
   3   1  11       47.27       51.76      9.90 o 
   4   1  11      143.82      215.55     28.64 o 
  -5   2  11       14.45       19.30      8.34 o 
  -4   2  11      129.03      144.72     18.35 o 
  -3   2  11       40.50       37.96      4.94 o 
  -2   2  11      462.06      488.48     16.87 o 
  -1   2  11      197.99      200.65      5.19 o 
   0   2  11       10.51        8.17      0.72 o 
   1   2  11      113.13      115.34      4.75 o 
   2   2  11       30.00       27.74      4.01 o 
   3   2  11      469.99      623.59     65.84 o 
   4   2  11       29.18       49.52     21.49 o 
  -4   3  11       23.09       23.43      6.58 o 
  -3   3  11        0.19       -0.09      1.25 o 
  -2   3  11       39.21       43.69      4.02 o 
  -1   3  11       29.33       32.04      1.88 o 
   0   3  11      826.33      884.13     27.51 o 
   1   3  11        4.65        4.95      1.53 o 
   2   3  11      103.62      105.41     21.53 o 
   3   3  11      142.72      164.79     51.50 o 
   4   3  11      100.20      130.81     25.62 o 
  -4   4  11        3.81        1.87      1.76 o 
  -3   4  11        3.20        2.26      2.72 o 
  -2   4  11       43.03       42.76      7.46 o 
  -1   4  11      150.57      152.29     10.70 o 
   0   4  11      226.40      218.46     13.85 o 
   1   4  11       81.06       90.87     15.68 o 
   2   4  11        0.08        0.31      1.34 o 
   3   4  11        0.32       -0.34      3.33 o 
   4   4  11        0.99        1.95      4.39 o 
  -4   5  11        2.48        1.07      2.50 o 
  -3   5  11        1.29        4.07      3.02 o 
  -2   5  11        2.25        2.93      2.63 o 
  -1   5  11      156.85      164.64     13.95 o 
   0   5  11       26.24       28.93      8.97 o 
   1   5  11       92.57      106.82     15.44 o 
   2   5  11        0.00        4.68      6.09 o 
   3   5  11        2.96       11.46     21.37 o 
  -3   6  11        0.43        1.66      2.16 o 
  -2   6  11       40.14       50.69     11.09 o 
  -1   6  11      200.56      199.89     30.56 o 
   0   6  11       72.23       66.88     13.88 o 
   1   6  11        6.11        8.55      5.81 o 
   2   6  11        8.86        9.40      6.98 o 
  -1   7  11        0.03        1.27      1.88 o 
   0   7  11       19.18       12.74      4.04 o 
   1   7  11        2.11        3.02      2.79 o 
  -1  -7  12        0.13        0.91      1.81 o 
   0  -7  12      111.52      110.44     12.71 o 
   1  -7  12        9.35        8.78      3.48 o 
   2  -7  12       24.29       13.09      3.47 o 
  -2  -6  12        2.32        4.26      5.64 o 
  -1  -6  12       51.68       58.94     10.61 o 
   0  -6  12       37.91       35.34      5.40 o 
   1  -6  12      231.87      240.96     22.18 o 
   2  -6  12        0.10       -2.13      2.22 o 
   3  -6  12        3.59        2.16      2.46 o 
  -3  -5  12        5.09        6.36      7.51 o 
  -2  -5  12        2.84        1.55      5.60 o 
  -1  -5  12      437.49      483.13     32.22 o 
   0  -5  12       64.91       61.77      7.42 o 
   1  -5  12      216.92      230.21     16.35 o 
   2  -5  12       21.68       15.14      3.66 o 
   3  -5  12        5.89        3.19      2.39 o 
   4  -5  12       17.04        6.41      3.33 o 
  -3  -4  12      152.71      203.35     34.42 o 
  -2  -4  12       32.72       31.64      7.63 o 
  -1  -4  12      234.95      258.51     19.37 o 
   0  -4  12      328.74      325.66     12.97 o 
   1  -4  12        5.72        4.80      1.94 o 
   2  -4  12       55.20       54.50      5.60 o 
   3  -4  12       16.46       12.51      4.28 o 
   4  -4  12        8.35        3.82      2.71 o 
  -3  -3  12       12.22       11.36      5.84 o 
  -2  -3  12      292.47      316.92     25.00 o 
  -1  -3  12       29.11       27.71      2.37 o 
   0  -3  12       85.01       94.20      4.10 o 
   1  -3  12      289.31      299.19     10.03 o 
   2  -3  12       12.35        8.98      1.75 o 
   3  -3  12        7.16        6.71      2.98 o 
   4  -3  12        7.08        3.63      2.63 o 
  -3  -2  12        0.65        4.68      3.73 o 
  -2  -2  12       97.03      113.84      9.05 o 
  -1  -2  12      376.29      391.71     10.68 o 
   0  -2  12       39.23       43.62      1.85 o 
   1  -2  12       39.38       38.79      2.04 o 
   2  -2  12       16.49       17.84      1.44 o 
   3  -2  12       11.55       10.89      3.02 o 
   4  -2  12        1.91       -0.91      1.86 o 
   5  -2  12       19.74       25.41     14.62 o 
  -5  -1  12       13.03        0.85      5.39 o 
  -4  -1  12      570.04      547.90    401.55 o 
  -3  -1  12      174.13      183.04     19.05 o 
  -2  -1  12       94.54       73.11      6.59 o 
  -1  -1  12       14.68       17.97      1.07 o 
   0  -1  12     3231.22     3549.87    113.73 o 
   1  -1  12      152.08      155.79      4.09 o 
   2  -1  12       29.58       31.80      2.11 o 
   3  -1  12      136.16      158.46     15.33 o 
   4  -1  12        7.16        6.02      3.96 o 
   5  -1  12        0.41        2.68      4.13 o 
  -5   0  12       42.87       21.61     17.30 o 
  -4   0  12        9.00        9.19      6.38 o 
  -3   0  12       22.82       18.83      4.97 o 
  -2   0  12        0.13        0.95      0.76 o 
  -1   0  12        0.50        0.26      0.34 o 
   0   0  12        6.63        6.24      0.60 o 
   1   0  12      262.89      263.92      6.69 o 
   2   0  12      164.83      165.88      6.20 o 
   3   0  12       25.23       31.38      6.12 o 
   4   0  12       91.14      115.50     15.94 o 
   5   0  12        4.31        9.88      5.20 o 
  -5   1  12        7.75        2.36      4.61 o 
  -4   1  12       48.76       59.04     12.83 o 
  -3   1  12      214.44      241.11     16.54 o 
  -2   1  12       63.36       60.56      3.81 o 
  -1   1  12      170.79      179.66      5.07 o 
   0   1  12      160.43      149.75      3.97 o 
   1   1  12       55.27       48.20      2.00 o 
   2   1  12       89.80       79.56      4.28 o 
   3   1  12       19.90       15.27      7.93 o 
   4   1  12       38.80       65.14     15.51 o 
  -4   2  12        2.15        0.59      1.81 o 
  -3   2  12       95.09       89.89     10.46 o 
  -2   2  12       45.41       42.61      3.66 o 
  -1   2  12      360.45      342.49     13.55 o 
   0   2  12       92.97       83.43      2.87 o 
   1   2  12      475.93      473.44     24.74 o 
   2   2  12      152.78      135.66     21.57 o 
   3   2  12      338.46      443.51     52.45 o 
   4   2  12        3.69       13.10     11.81 o 
  -4   3  12      138.68      131.91     16.01 o 
  -3   3  12        5.30        3.35      2.40 o 
  -2   3  12        0.59        0.71      1.06 o 
  -1   3  12      377.06      369.78     18.18 o 
   0   3  12      363.74      358.72     11.75 o 
   1   3  12        3.62        4.23      2.17 o 
   2   3  12        7.96       10.53      3.63 o 
   3   3  12       76.70      109.55     23.13 o 
   4   3  12       18.74       10.35      7.65 o 
  -4   4  12        2.44        4.44      2.35 o 
  -3   4  12       32.83       27.07      5.50 o 
  -2   4  12       73.44       79.55      9.17 o 
  -1   4  12       31.66       37.22      5.22 o 
   0   4  12       78.57       80.34      7.78 o 
   1   4  12        4.24        3.41      2.62 o 
   2   4  12        0.55        0.72      2.03 o 
   3   4  12       18.37       27.93     13.42 o 
  -3   5  12       60.12       61.20      9.69 o 
  -2   5  12        7.82        7.43      3.46 o 
  -1   5  12       13.61       11.52      4.11 o 
   0   5  12      110.14      106.55     16.19 o 
   1   5  12       92.92      109.56     15.55 o 
   2   5  12       28.97       48.76     13.60 o 
   3   5  12        0.01        7.12      9.21 o 
  -3   6  12        0.01       -0.84      1.78 o 
  -2   6  12       19.59       16.67      7.84 o 
  -1   6  12      125.66      120.55     20.55 o 
   0   6  12       24.31       22.28      6.54 o 
   1   6  12       41.89       48.00     15.52 o 
   2   6  12        0.33        3.67      3.68 o 
  -1   7  12        8.92        4.35      2.10 o 
   0   7  12      288.69      319.90     43.96 o 
  -1  -7  13        4.63        3.85      2.27 o 
   0  -7  13        4.14        7.80      3.33 o 
   1  -7  13        4.06        5.43      2.33 o 
   2  -7  13       30.64       26.30      6.13 o 
  -2  -6  13        0.34        2.63      5.90 o 
  -1  -6  13      361.76      417.63     32.86 o 
   0  -6  13        1.79        1.44      2.42 o 
   1  -6  13       67.35       63.39      7.26 o 
   2  -6  13        1.40        3.93      2.94 o 
   3  -6  13       42.57       21.61      6.77 o 
  -3  -5  13        0.00        1.31      6.80 o 
  -2  -5  13      105.86      167.24     40.19 o 
  -1  -5  13        0.68        0.40      1.90 o 
   0  -5  13       18.02       22.81      4.03 o 
   1  -5  13        1.81        0.81      1.55 o 
   2  -5  13      121.19      115.18     10.43 o 
   3  -5  13       15.26        6.28      3.29 o 
   4  -5  13       22.25        8.14      2.67 o 
  -3  -4  13        0.11       -0.11      2.18 o 
  -2  -4  13        8.92        6.21      3.19 o 
  -1  -4  13      127.24      134.77     12.01 o 
   0  -4  13      585.71      568.91     40.81 o 
   1  -4  13       27.74       22.53      3.44 o 
   2  -4  13        6.48        5.29      2.57 o 
   3  -4  13       81.05       70.97     10.37 o 
   4  -4  13        0.79        0.31      1.16 o 
  -3  -3  13       33.34       29.94     11.16 o 
  -2  -3  13       68.00       81.97      9.19 o 
  -1  -3  13      211.45      223.48      9.58 o 
   0  -3  13       84.02       84.10      3.97 o 
   1  -3  13        0.01        0.35      0.64 o 
   2  -3  13       16.79       15.51      2.34 o 
   3  -3  13        0.35       -0.24      1.23 o 
   4  -3  13        3.47        3.03      2.43 o 
  -3  -2  13      136.96      133.19     20.99 o 
  -2  -2  13      254.09      318.51     21.52 o 
  -1  -2  13      294.29      270.13      8.17 o 
   0  -2  13      241.57      278.25      8.14 o 
   1  -2  13       80.56       78.12      3.19 o 
   2  -2  13       42.13       37.79      2.62 o 
   3  -2  13      118.74      138.09     13.77 o 
   4  -2  13       25.16       24.53      9.71 o 
  -4  -1  13       30.84       23.77     22.67 o 
  -3  -1  13       18.00       14.02      4.93 o 
  -2  -1  13       63.64       62.19      4.58 o 
  -1  -1  13       35.50       37.75      2.06 o 
   0  -1  13      873.75      926.46     22.08 o 
   1  -1  13       94.08       85.23      2.91 o 
   2  -1  13       23.15       25.12      2.33 o 
   3  -1  13        3.82        3.16      2.09 o 
   4  -1  13       76.63      115.97     26.56 o 
  -5   0  13       25.11       35.41     22.60 o 
  -4   0  13       91.70      115.47     21.24 o 
  -3   0  13      189.48      203.53     22.46 o 
  -2   0  13       29.00       28.84      2.56 o 
  -1   0  13      118.20      110.19      3.53 o 
   0   0  13      340.30      334.71      7.82 o 
   1   0  13        7.95        8.20      0.93 o 
   2   0  13       27.39       25.57      2.11 o 
   3   0  13        7.97        4.70      2.48 o 
   4   0  13        3.40        0.79      1.57 o 
  -5   1  13        5.87        4.12      5.53 o 
  -4   1  13       99.46      132.47     17.87 o 
  -3   1  13      255.01      261.33     18.21 o 
  -2   1  13       46.01       33.78      2.88 o 
  -1   1  13      149.22      144.11      4.56 o 
   0   1  13      203.85      186.35      6.30 o 
   1   1  13      339.93      314.67     10.45 o 
   2   1  13       39.03       38.48      3.35 o 
   3   1  13       24.27       28.10      8.09 o 
   4   1  13        0.65       -1.99      4.29 o 
  -4   2  13       59.90       56.70      8.79 o 
  -3   2  13       34.05       27.31      6.55 o 
  -2   2  13       98.54      101.05      6.94 o 
  -1   2  13        1.07        0.85      0.63 o 
   0   2  13        2.75        3.59      0.78 o 
   1   2  13      161.36      149.99      9.50 o 
   2   2  13      222.80      226.76     41.80 o 
   3   2  13      413.58      582.07     57.81 o 
   4   2  13        9.90       10.83     10.85 o 
  -4   3  13       46.16       51.69      8.68 o 
  -3   3  13        4.06        2.08      1.80 o 
  -2   3  13        0.48        1.64      1.51 o 
  -1   3  13        0.57       -0.31      0.85 o 
   0   3  13      271.86      246.72      9.37 o 
   1   3  13       23.09       25.13      5.10 o 
   2   3  13       13.02       15.75      5.36 o 
   3   3  13        9.16       13.67      6.62 o 
   4   3  13        7.91        9.01      4.77 o 
  -4   4  13        7.74        8.33      3.08 o 
  -3   4  13      114.10      112.45     12.37 o 
  -2   4  13      117.62      110.65     11.19 o 
  -1   4  13       21.26       29.37      6.15 o 
   0   4  13      365.92      412.23     25.90 o 
   1   4  13        1.20        1.12      2.19 o 
   2   4  13        0.00        0.97      1.97 o 
   3   4  13        3.77        7.86      6.00 o 
  -3   5  13       75.45       74.76     19.80 o 
  -2   5  13        3.40        1.69      2.21 o 
  -1   5  13       13.19        9.02      4.03 o 
   0   5  13      219.03      244.40     25.30 o 
   1   5  13        1.77        2.60      3.16 o 
   2   5  13        0.16        4.44      4.75 o 
   3   5  13        0.95        5.07      8.49 o 
  -2   6  13        0.15        0.90      2.34 o 
  -1   6  13       18.67        9.62      4.02 o 
   0   6  13       53.96       66.30     12.85 o 
   1   6  13        5.59        5.09      4.17 o 
   2   6  13        9.95        2.75      3.32 o 
  -1   7  13        6.68        3.37      1.84 o 
   0   7  13       65.94       67.19     20.00 o 
  -1  -7  14        7.14        4.38      2.46 o 
   0  -7  14        0.24        1.87      2.19 o 
   1  -7  14        4.84        3.20      2.35 o 
   2  -7  14       24.09       11.42      6.06 o 
  -2  -6  14        0.02        0.16      2.46 o 
  -1  -6  14       42.87       49.78      9.14 o 
   0  -6  14      112.33      137.12     14.06 o 
   1  -6  14       32.52       27.28      6.14 o 
   2  -6  14        0.92        3.33      2.02 o 
   3  -6  14       35.20       26.55      5.52 o 
  -3  -5  14        0.27        0.20      4.73 o 
  -2  -5  14       40.02       38.45      9.28 o 
  -1  -5  14       22.97       16.12      5.38 o 
   0  -5  14      890.53      900.72     55.32 o 
   1  -5  14      206.24      203.44     17.67 o 
   2  -5  14       19.27       16.89      3.98 o 
   3  -5  14       49.44       42.85     10.41 o 
  -3  -4  14       36.73        9.17      8.33 o 
  -2  -4  14      140.21      131.71     26.91 o 
  -1  -4  14       44.96       50.44      6.82 o 
   0  -4  14      505.28      523.49     25.97 o 
   1  -4  14        2.79        2.03      1.71 o 
   2  -4  14      217.90      230.43     15.31 o 
   3  -4  14       22.07       18.03      4.06 o 
   4  -4  14       41.22       25.90      7.21 o 
  -3  -3  14      146.22      130.64     19.08 o 
  -2  -3  14       14.15       14.96      4.26 o 
  -1  -3  14       72.05       68.39      4.72 o 
   0  -3  14       29.76       29.71      2.39 o 
   1  -3  14       21.88       16.77      2.54 o 
   2  -3  14       52.43       54.61      5.56 o 
   3  -3  14        7.65        3.90      3.26 o 
   4  -3  14       11.21        4.70      3.00 o 
  -3  -2  14      130.70      126.79     18.21 o 
  -2  -2  14      308.08      343.22     28.37 o 
  -1  -2  14      745.67      808.53     23.93 o 
   0  -2  14       51.00       47.61      2.44 o 
   1  -2  14       17.33       17.21      1.55 o 
   2  -2  14       18.03       18.29      2.18 o 
   3  -2  14       34.16       35.59      6.26 o 
   4  -2  14        2.15        3.21      3.60 o 
  -4  -1  14      264.80      414.72     99.26 o 
  -3  -1  14      216.27      239.61     26.46 o 
  -2  -1  14       50.68       37.40      4.31 o 
  -1  -1  14      224.56      267.59      8.24 o 
   0  -1  14     2037.54     2115.47     59.51 o 
   1  -1  14       73.07       76.10      2.97 o 
   2  -1  14      135.79      143.98      6.34 o 
   3  -1  14       64.92       72.91      9.01 o 
   4  -1  14        0.02       -0.82      1.84 o 
  -4   0  14       21.84        6.03      6.05 o 
  -3   0  14       14.71       20.20      4.99 o 
  -2   0  14       41.34       44.57      4.27 o 
  -1   0  14       18.13       16.44      1.38 o 
   0   0  14      182.65      180.38      5.05 o 
   1   0  14      164.36      164.55      5.02 o 
   2   0  14        2.13        1.96      0.91 o 
   3   0  14        0.00        1.76      2.44 o 
   4   0  14       18.36       16.15      5.49 o 
  -4   1  14       31.50       22.53     10.81 o 
  -3   1  14       26.34       21.83      6.17 o 
  -2   1  14        9.84        8.34      1.93 o 
  -1   1  14        0.42        0.71      0.53 o 
   0   1  14       46.91       45.89      2.18 o 
   1   1  14       24.62       26.60      1.97 o 
   2   1  14        6.62        5.96      1.91 o 
   3   1  14        2.14        2.22      2.25 o 
   4   1  14       57.20       91.75     23.43 o 
  -4   2  14        2.56        4.54      2.56 o 
  -3   2  14       44.18       41.97      6.81 o 
  -2   2  14        8.97        7.58      2.01 o 
  -1   2  14      150.64      152.36      5.77 o 
   0   2  14       19.00       16.84      1.43 o 
   1   2  14       33.09       25.67      2.54 o 
   2   2  14      111.99      122.42     17.31 o 
   3   2  14       14.77       23.16     10.93 o 
   4   2  14       78.90      134.65     22.16 o 
  -4   3  14       13.04        9.50      3.93 o 
  -3   3  14       11.98        7.57      2.69 o 
  -2   3  14        8.94        9.98      2.80 o 
  -1   3  14        0.21        0.69      1.09 o 
   0   3  14      228.55      224.32      9.60 o 
   1   3  14       27.07       22.44      5.56 o 
   2   3  14       35.42       26.97      8.18 o 
   3   3  14       32.99       29.43     12.11 o 
   4   3  14      254.07      410.17     54.11 o 
  -4   4  14       40.89       43.46     10.31 o 
  -3   4  14        2.38        3.47      2.59 o 
  -2   4  14       41.47       52.92      7.04 o 
  -1   4  14       10.74       10.28      4.07 o 
   0   4  14       34.69       28.79      5.70 o 
   1   4  14       35.92       27.80      7.34 o 
   2   4  14        0.22        1.21      2.08 o 
   3   4  14       14.13       10.27      7.40 o 
  -3   5  14        3.05        2.44      4.03 o 
  -2   5  14        5.12        6.33      3.21 o 
  -1   5  14      116.29      107.05     12.73 o 
   0   5  14       14.06       13.48      6.41 o 
   1   5  14       32.49       30.45      8.06 o 
   2   5  14        0.11        5.61      4.81 o 
  -2   6  14        0.72        1.44      2.62 o 
  -1   6  14       24.94       18.21      7.49 o 
   0   6  14       28.00       22.59      6.55 o 
   1   6  14        0.11        3.54      2.79 o 
  -1  -7  15       20.91       11.64      5.03 o 
   0  -7  15        0.00        0.61      1.85 o 
   1  -7  15        5.98        4.70      2.22 o 
  -2  -6  15       14.14       18.05      8.42 o 
  -1  -6  15       13.97       13.54      4.29 o 
   0  -6  15       80.70       84.96     16.80 o 
   1  -6  15       56.15       61.15      9.45 o 
   2  -6  15        6.52        5.59      3.41 o 
   3  -6  15        5.29        3.87      2.37 o 
  -3  -5  15       22.24        5.80      7.20 o 
  -2  -5  15        1.93        5.23      3.18 o 
  -1  -5  15      165.93      186.16     19.39 o 
   0  -5  15       17.40       18.05      4.40 o 
   1  -5  15      427.40      477.44     28.95 o 
   2  -5  15       22.10       17.40      4.22 o 
   3  -5  15       15.93       10.55      2.97 o 
  -3  -4  15       27.80       -1.27      7.34 o 
  -2  -4  15        0.31       -1.07      2.79 o 
  -1  -4  15       27.46       24.89      4.51 o 
   0  -4  15      181.40      186.81     12.89 o 
   1  -4  15      299.18      303.36     18.00 o 
   2  -4  15      226.06      215.21     14.34 o 
   3  -4  15       11.44        9.20      4.55 o 
   4  -4  15       87.41       91.43     24.12 o 
  -3  -3  15       49.00       38.39     25.49 o 
  -2  -3  15        2.40        2.68      2.87 o 
  -1  -3  15       21.54       16.40      3.05 o 
   0  -3  15       15.69       16.67      2.39 o 
   1  -3  15      100.37       97.37      6.51 o 
   2  -3  15        8.09        5.88      2.70 o 
   3  -3  15       21.60       17.41      4.52 o 
   4  -3  15        6.29        3.13      1.70 o 
  -3  -2  15        3.31        1.79      2.86 o 
  -2  -2  15       32.06       32.13      5.63 o 
  -1  -2  15      432.23      476.64     15.93 o 
   0  -2  15      398.52      459.15     13.44 o 
   1  -2  15        2.56        2.43      0.75 o 
   2  -2  15        9.01        7.12      1.85 o 
   3  -2  15       50.42       50.59      7.98 o 
   4  -2  15        3.06        3.44      3.02 o 
  -4  -1  15      101.98      133.01     49.70 o 
  -3  -1  15        4.83        5.57      5.13 o 
  -2  -1  15       11.18        9.59      1.63 o 
  -1  -1  15      609.02      680.58     21.19 o 
   0  -1  15      137.39      135.33      4.36 o 
   1  -1  15       30.21       30.22      1.83 o 
   2  -1  15        0.52        1.27      1.23 o 
   3  -1  15        0.88        1.65      2.01 o 
   4  -1  15        0.35       -0.54      1.96 o 
  -4   0  15        0.98        0.22      3.22 o 
  -3   0  15      495.71      515.38     39.21 o 
  -2   0  15       35.78       30.51      5.14 o 
  -1   0  15       84.96       89.17      3.52 o 
   0   0  15      411.12      415.59     14.21 o 
   1   0  15      305.88      334.30      9.78 o 
   2   0  15       20.46       14.97      2.23 o 
   3   0  15        0.98        2.21      1.80 o 
   4   0  15       89.37      126.94     24.09 o 
  -4   1  15       40.46       45.25     16.05 o 
  -3   1  15        0.38       -0.78      1.71 o 
  -2   1  15       70.65       70.40      6.38 o 
  -1   1  15       14.27       15.82      1.55 o 
   0   1  15       16.14       13.97      1.39 o 
   1   1  15       98.80      108.76      5.18 o 
   2   1  15       19.29       14.71      2.89 o 
   3   1  15       24.70       30.13      7.18 o 
   4   1  15       27.82       44.54     15.30 o 
  -4   2  15        0.22        1.45      1.53 o 
  -3   2  15       34.99       41.72      6.98 o 
  -2   2  15        0.01       -0.23      0.91 o 
  -1   2  15       69.71       66.74      3.97 o 
   0   2  15      133.88      112.70      4.54 o 
   1   2  15        6.81        4.81      1.73 o 
   2   2  15       76.75       72.00     15.65 o 
   3   2  15        0.17        0.33      2.53 o 
   4   2  15       19.00       16.68      7.76 o 
  -4   3  15       35.25       23.97      7.39 o 
  -3   3  15       70.37       85.93      9.94 o 
  -2   3  15        4.86        5.97      2.47 o 
  -1   3  15        0.48        1.25      1.45 o 
   0   3  15       38.99       38.41      3.81 o 
   1   3  15        0.63        0.18      1.38 o 
   2   3  15        7.22        5.20      3.58 o 
   3   3  15       82.91      126.22     19.54 o 
   4   3  15       11.45        4.91      4.31 o 
  -4   4  15        8.65        2.43      1.89 o 
  -3   4  15       24.31       15.35      4.42 o 
  -2   4  15       35.73       37.63      6.76 o 
  -1   4  15        2.21       -0.47      1.84 o 
   0   4  15       38.86       42.24      6.75 o 
   1   4  15      216.43      247.55     24.61 o 
   2   4  15        0.89        0.25      1.85 o 
   3   4  15        9.94       12.92     10.52 o 
  -3   5  15        0.57       -0.10      1.84 o 
  -2   5  15       13.22        8.64      5.67 o 
  -1   5  15       13.29       10.72      4.08 o 
   0   5  15       51.69       45.65     11.48 o 
   1   5  15       39.77       44.50     11.57 o 
   2   5  15        5.55        5.32      4.48 o 
  -2   6  15        6.06        6.58      4.31 o 
  -1   6  15       10.72        6.25      4.55 o 
   0   6  15       30.49       27.77      6.81 o 
   1   6  15       15.84        7.00      3.80 o 
   0  -7  16        5.12        8.07      4.18 o 
   1  -7  16       39.93       38.13      9.94 o 
  -2  -6  16       20.17       23.82     14.13 o 
  -1  -6  16       36.37       48.67      9.10 o 
   0  -6  16       57.27       79.14     10.42 o 
   1  -6  16       12.10        8.11      3.07 o 
   2  -6  16        9.63       10.47      3.38 o 
  -3  -5  16        3.62        9.60     11.07 o 
  -2  -5  16        0.16        6.16      9.78 o 
  -1  -5  16       99.48      101.98     14.49 o 
   0  -5  16      550.60      583.84     39.38 o 
   1  -5  16       38.15       36.88      5.66 o 
   2  -5  16        0.73        0.88      1.42 o 
   3  -5  16        0.96        3.38      2.24 o 
  -3  -4  16        4.74        0.91      6.36 o 
  -2  -4  16        0.00        2.37      3.43 o 
  -1  -4  16       12.94       10.13      3.08 o 
   0  -4  16      111.32      107.41     10.08 o 
   1  -4  16        0.78        1.30      1.70 o 
   2  -4  16       39.97       34.01      5.22 o 
   3  -4  16       94.72       95.15     11.49 o 
   4  -4  16        0.13        0.26      1.03 o 
  -3  -3  16       31.22       25.46      9.04 o 
  -2  -3  16        5.97        6.94      3.64 o 
  -1  -3  16       15.75       16.14      3.02 o 
   0  -3  16       70.39       73.28      7.39 o 
   1  -3  16       22.90       19.70      3.90 o 
   2  -3  16       92.03       99.50      8.34 o 
   3  -3  16       15.44        8.90      3.29 o 
   4  -3  16        5.68        3.01      2.13 o 
  -3  -2  16      347.57      420.99     43.65 o 
  -2  -2  16       24.66       31.12      4.56 o 
  -1  -2  16        1.65        0.90      0.72 o 
   0  -2  16       10.62        8.51      1.35 o 
   1  -2  16        0.02        0.27      0.79 o 
   2  -2  16       23.59       17.86      3.26 o 
   3  -2  16       22.19       23.71      4.56 o 
   4  -2  16        7.59        3.92      4.52 o 
  -4  -1  16       13.90       10.08     14.55 o 
  -3  -1  16      313.27      340.17     38.20 o 
  -2  -1  16       22.34       17.11      2.90 o 
  -1  -1  16       15.64       22.10      1.70 o 
   0  -1  16        4.38        4.59      0.78 o 
   1  -1  16      125.55      131.35      4.83 o 
   2  -1  16        2.65        1.83      1.47 o 
   3  -1  16       36.95       26.78      7.23 o 
   4  -1  16       38.84       55.63     11.25 o 
  -4   0  16        1.91       -0.11      2.18 o 
  -3   0  16      165.95      136.09     26.29 o 
  -2   0  16       69.58       58.86      8.91 o 
  -1   0  16       14.57       17.79      1.60 o 
   0   0  16        9.47        8.68      1.27 o 
   1   0  16        7.52        6.47      0.98 o 
   2   0  16        5.38        5.63      2.20 o 
   3   0  16        0.37        1.01      1.46 o 
   4   0  16       41.46       64.18     19.87 o 
  -4   1  16        8.54        7.31      5.74 o 
  -3   1  16        0.02       -0.06      1.58 o 
  -2   1  16       15.12       17.12      3.54 o 
  -1   1  16      107.22      101.05      4.41 o 
   0   1  16       35.37       38.40      2.37 o 
   1   1  16        7.10        6.37      1.16 o 
   2   1  16       45.81       44.58      9.13 o 
   3   1  16       25.36       24.68      7.30 o 
   4   1  16        4.06        7.39      6.65 o 
  -4   2  16       31.80       25.48      6.54 o 
  -3   2  16        1.97        2.37      2.38 o 
  -2   2  16      293.66      271.30     15.54 o 
  -1   2  16        9.08        8.68      2.30 o 
   0   2  16      120.05      113.71      7.05 o 
   1   2  16        3.25        4.10      2.67 o 
   2   2  16      120.51      123.55     22.90 o 
   3   2  16       30.67       48.82     12.96 o 
   4   2  16        6.45        6.84      4.96 o 
  -4   3  16       24.32       20.14      6.53 o 
  -3   3  16      107.70       99.46     11.37 o 
  -2   3  16       26.75       20.73      4.49 o 
  -1   3  16       12.43       16.50      3.75 o 
   0   3  16       31.70       29.60      4.08 o 
   1   3  16       27.00       28.12      5.60 o 
   2   3  16        2.08        3.38      3.17 o 
   3   3  16       35.08       64.33     15.39 o 
  -3   4  16       38.75       32.47      6.41 o 
  -2   4  16       13.20       10.43      3.61 o 
  -1   4  16        3.65        3.69      3.14 o 
   0   4  16       31.36       30.61      5.85 o 
   1   4  16        3.75        3.47      3.42 o 
   2   4  16       14.73        9.11      5.11 o 
   3   4  16        0.02        6.81      6.38 o 
  -3   5  16        0.00        1.34      3.08 o 
  -2   5  16      185.16      195.91     22.38 o 
  -1   5  16        0.68        1.11      3.10 o 
   0   5  16       37.88       33.80      8.75 o 
   1   5  16       18.19       20.85      6.61 o 
   2   5  16        0.52        6.21      5.67 o 
  -2   6  16        0.44        3.21      2.60 o 
  -1   6  16        0.76        1.02      2.40 o 
   0   6  16        9.36        6.72      3.24 o 
   1   6  16       27.03       19.13      6.68 o 
  -2  -6  17        0.57       11.09     13.24 o 
  -1  -6  17       42.94       39.13      8.67 o 
   0  -6  17        5.09        7.15      4.17 o 
   1  -6  17       12.81       10.79      3.43 o 
   2  -6  17        0.83        2.63      2.01 o 
  -3  -5  17        8.08       12.68     11.27 o 
  -2  -5  17        5.91        6.97      5.57 o 
  -1  -5  17       47.16       47.98     11.97 o 
   0  -5  17       62.30       69.60      8.00 o 
   1  -5  17        0.76        1.88      2.30 o 
   2  -5  17        0.01        0.11      1.49 o 
   3  -5  17       11.81        7.16      2.73 o 
  -3  -4  17       35.94       36.87     31.21 o 
  -2  -4  17       16.35       16.25      5.80 o 
  -1  -4  17        0.03       -0.11      1.17 o 
   0  -4  17      183.44      171.24     11.40 o 
   1  -4  17     1986.88     2051.81    112.34 o 
   2  -4  17        5.45        4.46      2.49 o 
   3  -4  17       10.28       10.42      4.12 o 
  -3  -3  17        2.59        0.40      2.64 o 
  -2  -3  17       14.47        8.71      3.81 o 
  -1  -3  17        0.91        0.92      1.60 o 
   0  -3  17       15.91       17.21      3.11 o 
   1  -3  17       21.10       19.97      3.48 o 
   2  -3  17       16.66       12.72      3.17 o 
   3  -3  17        0.99        0.05      1.39 o 
   4  -3  17        1.07        0.26      1.47 o 
  -4  -2  17       34.25       35.25     15.39 o 
  -3  -2  17       35.57       49.13     10.32 o 
  -2  -2  17        8.59       11.92      3.33 o 
  -1  -2  17       35.34       44.87      4.78 o 
   0  -2  17       70.10       76.02      5.79 o 
   1  -2  17        2.37        2.75      1.36 o 
   2  -2  17      133.91      140.33     10.69 o 
   3  -2  17       30.53       21.47      6.61 o 
   4  -2  17        7.86        3.60      3.59 o 
  -4  -1  17        3.68        0.34      5.76 o 
  -3  -1  17       59.75       79.63     12.15 o 
  -2  -1  17       40.85       33.37      5.36 o 
  -1  -1  17      178.86      188.28      7.64 o 
   0  -1  17       48.16       54.07      3.12 o 
   1  -1  17        4.63        6.24      1.51 o 
   2  -1  17       85.82       82.71      7.81 o 
   3  -1  17       48.24       55.59      7.94 o 
   4  -1  17        4.95        7.20      4.25 o 
  -4   0  17        5.05        0.50      2.54 o 
  -3   0  17      774.02      904.42     69.63 o 
  -2   0  17       85.75       94.20      8.78 o 
  -1   0  17        7.64        8.43      1.54 o 
   0   0  17       80.52       98.50      4.43 o 
   1   0  17      243.86      242.04     10.85 o 
   2   0  17        2.62        2.71      1.68 o 
   3   0  17        0.02        0.67      3.96 o 
   4   0  17       14.57        7.98      3.69 o 
  -4   1  17        0.00        1.83      3.50 o 
  -3   1  17      277.21      265.91     36.48 o 
  -2   1  17      157.25      173.97     13.22 o 
  -1   1  17        1.12        0.79      0.75 o 
   0   1  17       40.51       47.03      3.18 o 
   1   1  17       67.30       59.08      4.85 o 
   2   1  17      164.87      184.04     16.71 o 
   3   1  17       27.00       21.32      5.95 o 
   4   1  17        5.78        6.79      6.36 o 
  -4   2  17       56.14       53.46     10.91 o 
  -3   2  17       91.82       94.00     10.84 o 
  -2   2  17       24.00       19.88      3.29 o 
  -1   2  17      152.04      156.80     11.85 o 
   0   2  17        9.11        6.49      1.60 o 
   1   2  17        0.15        1.51      1.72 o 
   2   2  17       10.35        8.91      3.42 o 
   3   2  17        3.54        3.76      4.04 o 
   4   2  17        2.91        4.80      5.81 o 
  -4   3  17        0.28        0.56      1.84 o 
  -3   3  17        7.83        4.70      2.78 o 
  -2   3  17        0.07        2.31      2.41 o 
  -1   3  17        0.63        2.61      2.09 o 
   0   3  17       77.87       87.19      9.19 o 
   1   3  17        4.74        4.74      3.22 o 
   2   3  17       11.64        8.76      4.72 o 
   3   3  17        7.66        8.98      8.17 o 
  -3   4  17        4.67        5.57      3.32 o 
  -2   4  17      116.64      113.94     12.45 o 
  -1   4  17       58.36       61.86     11.24 o 
   0   4  17       90.61       77.02     13.77 o 
   1   4  17      156.87      209.12     23.04 o 
   2   4  17        4.94        3.88      3.43 o 
   3   4  17        3.44       12.96      9.09 o 
  -3   5  17        2.75        1.32      2.99 o 
  -2   5  17       10.58       10.55      4.75 o 
  -1   5  17        1.89        6.07      5.36 o 
   0   5  17        6.24        8.21      5.71 o 
   1   5  17        1.77        5.01      3.47 o 
   2   5  17       24.07       24.76      8.28 o 
  -1   6  17        9.91       11.34      4.61 o 
   0   6  17        3.17        2.29      2.56 o 
   1   6  17       19.28       11.34      6.94 o 
  -1  -6  18        1.42        0.50      1.90 o 
   0  -6  18        4.88        5.61      3.06 o 
   1  -6  18       28.41       22.96      5.09 o 
   2  -6  18        5.25        5.80      2.72 o 
  -2  -5  18        2.47        4.68     11.66 o 
  -1  -5  18       54.60       49.85     11.95 o 
   0  -5  18       62.09       71.42      8.33 o 
   1  -5  18       20.48       18.24      4.22 o 
   2  -5  18        2.20        1.75      1.45 o 
   3  -5  18        7.39        7.38      2.56 o 
  -3  -4  18        0.96       -0.21      2.11 o 
  -2  -4  18        1.88        1.73      1.80 o 
  -1  -4  18        0.70        0.41      1.68 o 
   0  -4  18        0.17        0.57      1.34 o 
   1  -4  18       19.94       23.58      5.14 o 
   2  -4  18       18.34       18.24      4.28 o 
   3  -4  18        0.00       -0.93      1.91 o 
  -3  -3  18       31.53       29.19     12.32 o 
  -2  -3  18       36.34       31.78      7.86 o 
  -1  -3  18       83.89       98.30      9.07 o 
   0  -3  18       32.37       30.86      4.78 o 
   1  -3  18      396.77      418.98     28.08 o 
   2  -3  18      239.69      245.40     16.66 o 
   3  -3  18       18.20       12.43      4.89 o 
   4  -3  18        0.19        0.82      1.49 o 
  -4  -2  18       22.73       53.73     17.61 o 
  -3  -2  18        9.31        9.49      4.32 o 
  -2  -2  18       35.71       26.72      5.90 o 
  -1  -2  18       59.89       69.40      6.78 o 
   0  -2  18       86.11      101.52      6.82 o 
   1  -2  18      223.16      237.63     13.12 o 
   2  -2  18       73.58       74.68      8.25 o 
   3  -2  18       20.26       16.30      4.20 o 
   4  -2  18       36.89       46.01      7.72 o 
  -4  -1  18        4.05        0.01      1.62 o 
  -3  -1  18       98.00      116.65     16.36 o 
  -2  -1  18       12.26       11.27      3.92 o 
  -1  -1  18       80.00       85.51      7.29 o 
   0  -1  18       74.22       76.42      6.46 o 
   1  -1  18      191.45      201.78     11.35 o 
   2  -1  18       39.78       47.94      5.50 o 
   3  -1  18       10.06       11.72      3.59 o 
   4  -1  18        0.67       -0.67      2.11 o 
  -4   0  18       12.30        0.58      3.06 o 
  -3   0  18      547.57      670.48     51.73 o 
  -2   0  18      161.46      185.05     16.15 o 
  -1   0  18        1.26        1.02      0.77 o 
   0   0  18      174.21      171.52     11.32 o 
   1   0  18      324.02      320.14     20.10 o 
   2   0  18        3.07        4.92      2.08 o 
   3   0  18        0.48        1.76      2.05 o 
   4   0  18        4.65        3.85      3.39 o 
  -4   1  18        8.38        5.01      4.10 o 
  -3   1  18       20.49       19.00      5.24 o 
  -2   1  18      931.02      968.12     70.82 o 
  -1   1  18       10.89       10.10      2.40 o 
   0   1  18       19.93       12.35      2.03 o 
   1   1  18       26.48       17.88      3.00 o 
   2   1  18       14.72       13.12      3.83 o 
   3   1  18        7.23        8.72      4.38 o 
   4   1  18        0.51        1.39      2.94 o 
  -4   2  18        5.77        5.45      2.15 o 
  -3   2  18       20.79       17.52      4.84 o 
  -2   2  18        4.36        4.09      2.20 o 
  -1   2  18       20.12       17.12      4.15 o 
   0   2  18       61.21       63.63      7.13 o 
   1   2  18       59.94       58.86      7.61 o 
   2   2  18       11.04       10.88      4.65 o 
   3   2  18        2.20       -1.26      3.57 o 
  -4   3  18       11.37        3.87      2.21 o 
  -3   3  18       54.12       75.69      8.86 o 
  -2   3  18       12.19       15.46      5.13 o 
  -1   3  18       79.33       78.68      9.14 o 
   0   3  18       32.82       27.66      6.29 o 
   1   3  18       14.04       11.18      6.15 o 
   2   3  18        4.42        1.92      2.50 o 
   3   3  18        9.59       11.75      8.41 o 
  -3   4  18      115.45      125.96     16.40 o 
  -2   4  18        0.77       -1.05      2.43 o 
  -1   4  18       17.18       23.31      6.82 o 
   0   4  18        0.01       -0.82      1.75 o 
   1   4  18       84.66      113.04     15.61 o 
   2   4  18        0.04        1.92      2.54 o 
   3   4  18        0.66        5.59     10.29 o 
  -2   5  18       20.35       18.14      5.99 o 
  -1   5  18        1.56        1.93      5.31 o 
   0   5  18        3.96        3.40      4.14 o 
   1   5  18        4.35        6.65      4.45 o 
   2   5  18       15.80       11.93      3.32 o 
  -1   6  18       16.39       15.92      5.94 o 
   0   6  18       16.78       18.28      6.67 o 
  -1  -6  19       10.29       10.42      3.75 o 
   0  -6  19       16.04       14.21      5.28 o 
   1  -6  19       10.79       10.72      3.63 o 
   2  -6  19        1.26        2.83      1.72 o 
  -2  -5  19       17.95       21.44     10.58 o 
  -1  -5  19        2.19        4.47      2.51 o 
   0  -5  19      179.01      210.97     16.86 o 
   1  -5  19        1.80        3.72      2.47 o 
   2  -5  19       86.74      105.88      9.55 o 
   3  -5  19        6.04        3.30      2.26 o 
  -3  -4  19       11.31       11.27      6.65 o 
  -2  -4  19       37.32       30.13     11.27 o 
  -1  -4  19        0.00        1.95      1.88 o 
   0  -4  19       97.52       91.99      8.75 o 
   1  -4  19      494.54      562.90     33.50 o 
   2  -4  19        5.78        4.61      2.08 o 
   3  -4  19        1.05        0.06      1.63 o 
  -3  -3  19        3.85        3.36      4.36 o 
  -2  -3  19        1.85        0.83      1.51 o 
  -1  -3  19       66.66       63.47      7.56 o 
   0  -3  19       83.39      103.41     10.26 o 
   1  -3  19      142.66      157.83     13.96 o 
   2  -3  19        1.30        1.76      1.63 o 
   3  -3  19       23.86       18.18      6.73 o 
   4  -3  19        1.72        1.54      1.25 o 
  -3  -2  19        2.55       -0.04      2.54 o 
  -2  -2  19        6.01        7.95      2.60 o 
  -1  -2  19        8.11        4.51      2.58 o 
   0  -2  19       75.78       91.26      7.31 o 
   1  -2  19      416.52      474.20     29.94 o 
   2  -2  19        6.91        8.10      3.11 o 
   3  -2  19        6.83        3.57      2.77 o 
   4  -2  19       13.04        7.60      3.08 o 
  -4  -1  19        4.76        5.35      4.61 o 
  -3  -1  19        0.08        0.12      1.86 o 
  -2  -1  19      183.07      203.40     20.79 o 
  -1  -1  19       29.48       26.10      3.06 o 
   0  -1  19       17.87       21.19      4.47 o 
   1  -1  19      144.04      138.93      9.16 o 
   2  -1  19        3.46        4.18      2.07 o 
   3  -1  19        0.64        1.77      3.73 o 
   4  -1  19       11.99        9.69      4.38 o 
  -4   0  19       20.88        0.94      3.27 o 
  -3   0  19        8.98        7.52      3.67 o 
  -2   0  19      380.84      452.43     36.99 o 
  -1   0  19       92.07       87.85      7.75 o 
   0   0  19       23.36       23.08      2.91 o 
   1   0  19       36.97       33.45      4.68 o 
   2   0  19        0.20        0.86      1.46 o 
   3   0  19        7.16        6.45      2.81 o 
   4   0  19        5.93        3.18      2.36 o 
  -4   1  19       10.94       13.30      6.25 o 
  -3   1  19        1.82        3.97      2.84 o 
  -2   1  19      139.61      147.85     14.26 o 
  -1   1  19      119.95      130.51     10.59 o 
   0   1  19      137.68      150.37     11.37 o 
   1   1  19        6.11        6.96      2.10 o 
   2   1  19       21.06       18.26      3.68 o 
   3   1  19       19.27       13.15      5.89 o 
   4   1  19        2.45        1.10      2.54 o 
  -4   2  19        0.61        1.57      1.84 o 
  -3   2  19      117.37      138.46     14.42 o 
  -2   2  19        0.12       -0.21      1.31 o 
  -1   2  19      165.84      179.25     14.81 o 
   0   2  19        2.15        1.97      1.67 o 
   1   2  19       94.89       94.60     11.68 o 
   2   2  19       23.03       19.54      6.95 o 
   3   2  19        3.66        3.55      2.93 o 
  -3   3  19       69.61       87.99     10.11 o 
  -2   3  19        2.85        4.33      2.96 o 
  -1   3  19        0.21        0.69      1.57 o 
   0   3  19        0.07       -0.66      1.65 o 
   1   3  19       27.48       22.69      6.27 o 
   2   3  19        0.47        1.68      2.20 o 
   3   3  19        0.28        0.75      2.64 o 
  -3   4  19        7.32       10.71      4.50 o 
  -2   4  19        0.14        0.68      2.66 o 
  -1   4  19       95.18       99.36     14.15 o 
   0   4  19       15.32        7.25      4.48 o 
   1   4  19        4.53        4.79      3.41 o 
   2   4  19        7.08        6.44      3.10 o 
  -2   5  19       22.72       13.41      5.83 o 
  -1   5  19        0.96       -0.07      2.60 o 
   0   5  19       21.37       22.98     11.54 o 
   1   5  19        7.02        6.92      3.27 o 
  -1  -6  20       23.77       20.95      4.77 o 
   0  -6  20       25.50       31.38      7.10 o 
   1  -6  20        2.61        6.10      2.38 o 
  -2  -5  20        2.71        2.63      4.05 o 
  -1  -5  20        1.27        2.34      2.53 o 
   0  -5  20       37.88       35.34      7.29 o 
   1  -5  20        0.02        0.33      1.35 o 
   2  -5  20       15.90       10.68      3.32 o 
  -3  -4  20       21.53       13.74      9.20 o 
  -2  -4  20        0.57       -0.57      1.95 o 
  -1  -4  20        4.52        4.05      3.01 o 
   0  -4  20        9.99        7.48      2.79 o 
   1  -4  20       76.93       79.39      9.72 o 
   2  -4  20        2.71        3.45      2.39 o 
   3  -4  20       13.83       12.04      4.22 o 
  -3  -3  20        2.49        8.46      5.47 o 
  -2  -3  20       54.84       35.28      9.36 o 
  -1  -3  20        2.34        2.16      1.93 o 
   0  -3  20       39.87       43.85      4.88 o 
   1  -3  20      232.08      264.01     21.06 o 
   2  -3  20      499.21      539.26     35.16 o 
   3  -3  20        0.16        0.89      1.80 o 
  -3  -2  20       57.46       77.79     15.90 o 
  -2  -2  20       40.92       40.80      8.25 o 
  -1  -2  20       17.67       12.17      4.71 o 
   0  -2  20       75.61      104.08     10.56 o 
   1  -2  20        1.35        3.67      2.16 o 
   2  -2  20       10.71       10.23      3.35 o 
   3  -2  20        6.68        2.94      2.18 o 
   4  -2  20        0.09        1.84      1.64 o 
  -4  -1  20        0.15        4.70      5.59 o 
  -3  -1  20       30.27       19.12      7.45 o 
  -2  -1  20       17.78       20.00      5.75 o 
  -1  -1  20       23.86       21.11      4.82 o 
   0  -1  20       16.36       18.46      3.27 o 
   1  -1  20        9.97       10.12      2.65 o 
   2  -1  20       15.91       17.63      3.87 o 
   3  -1  20       11.36        5.34      2.73 o 
   4  -1  20       12.94       13.64      5.05 o 
  -4   0  20        0.42        0.13      1.69 o 
  -3   0  20       63.68       53.48     17.69 o 
  -2   0  20       86.69      101.78     11.83 o 
  -1   0  20      210.86      237.90     17.10 o 
   0   0  20       37.07       37.07      4.91 o 
   1   0  20      313.47      349.12     21.96 o 
   2   0  20       19.36       14.87      3.72 o 
   3   0  20        0.10       -0.39      1.42 o 
   4   0  20        0.23        1.54      2.26 o 
  -4   1  20        1.55        2.94      3.40 o 
  -3   1  20       22.65       22.97      5.20 o 
  -2   1  20       53.10       53.65      8.95 o 
  -1   1  20       65.23       71.59      7.64 o 
   0   1  20      390.58      417.06     23.31 o 
   1   1  20        6.64        7.74      2.98 o 
   2   1  20       44.07       42.90      9.02 o 
   3   1  20       16.87       11.19      6.44 o 
  -3   2  20        8.57        5.00      2.61 o 
  -2   2  20        0.01        0.12      1.55 o 
  -1   2  20       77.95       77.11      7.55 o 
   0   2  20       15.18       19.90      5.08 o 
   1   2  20        4.34        5.29      3.26 o 
   2   2  20        0.13       -0.06      1.69 o 
   3   2  20       17.55       11.16      4.98 o 
  -3   3  20        0.02        0.81      1.82 o 
  -2   3  20      209.44      217.66     19.37 o 
  -1   3  20       60.83       62.50      9.93 o 
   0   3  20        1.50        2.00      2.67 o 
   1   3  20        3.05        1.69      3.22 o 
   2   3  20        4.45        4.37      3.97 o 
   3   3  20        4.46        4.32      5.38 o 
  -3   4  20        0.88        4.75      3.09 o 
  -2   4  20       61.35       58.98     13.48 o 
  -1   4  20        1.49        0.98      1.90 o 
   0   4  20        3.18        3.78      3.81 o 
   1   4  20       12.33        6.81      3.57 o 
   2   4  20       51.67       49.99      8.85 o 
  -2   5  20        0.59        4.85      4.71 o 
  -1   5  20       22.85       21.25     12.06 o 
   0   5  20        6.22        5.28      6.04 o 
   1   5  20        3.87        6.11      3.86 o 
   0  -6  21        0.63        1.52      1.66 o 
   1  -6  21       12.66        9.05      2.73 o 
  -2  -5  21        0.15        4.78      5.35 o 
  -1  -5  21        4.46        5.02      2.88 o 
   0  -5  21        0.35        2.59      2.47 o 
   1  -5  21       21.59       19.47      3.73 o 
   2  -5  21        2.23        2.21      1.91 o 
  -2  -4  21        1.66        0.64      1.67 o 
  -1  -4  21       20.56       12.75      4.02 o 
   0  -4  21       24.85       22.78      4.67 o 
   1  -4  21        1.35        3.67      3.16 o 
   2  -4  21       51.25       51.68      6.82 o 
   3  -4  21       10.25       10.35      3.27 o 
  -3  -3  21       24.84       30.84     10.40 o 
  -2  -3  21       64.83       51.02      8.26 o 
  -1  -3  21        0.75        3.45      2.78 o 
   0  -3  21        0.96       -0.65      1.17 o 
   1  -3  21       53.67       67.14      6.99 o 
   2  -3  21        4.07        4.09      2.53 o 
   3  -3  21        2.98        3.56      2.91 o 
  -3  -2  21        1.16        0.78      2.81 o 
  -2  -2  21        0.04        0.63      2.00 o 
  -1  -2  21       32.00       17.21      6.33 o 
   0  -2  21       22.48       26.16      4.04 o 
   1  -2  21       55.05       60.31      7.83 o 
   2  -2  21       85.73      102.52     10.70 o 
   3  -2  21       72.25       78.40     11.43 o 
  -3  -1  21       14.74        8.59      4.38 o 
  -2  -1  21       14.03       10.61      4.45 o 
  -1  -1  21       60.84       52.11      9.13 o 
   0  -1  21       18.64       15.24      3.98 o 
   1  -1  21        0.01        0.14      1.04 o 
   2  -1  21        0.22        0.05      1.08 o 
   3  -1  21       10.84        9.02      3.29 o 
  -4   0  21        0.39        0.21      2.21 o 
  -3   0  21       35.73       36.90      6.56 o 
  -2   0  21      141.06      182.78     16.86 o 
  -1   0  21      237.67      261.72     17.68 o 
   0   0  21        3.57        2.67      1.96 o 
   1   0  21        1.15        0.23      1.42 o 
   2   0  21        6.48        4.80      2.68 o 
   3   0  21        0.13       -0.86      1.44 o 
  -3   1  21       19.68       22.04      5.15 o 
  -2   1  21      953.93     1115.73    129.52 o 
  -1   1  21       43.39       36.41      5.18 o 
   0   1  21       70.95       79.12      7.14 o 
   1   1  21        9.77        6.01      2.66 o 
   2   1  21      191.19      242.37     23.95 o 
   3   1  21        2.03        0.57      2.39 o 
  -3   2  21        3.41        1.54      1.86 o 
  -2   2  21       66.48       75.15     11.73 o 
  -1   2  21      164.38      171.36     13.12 o 
   0   2  21        3.12        3.91      2.80 o 
   1   2  21        0.06       -1.11      2.79 o 
   2   2  21        5.87        2.84      2.91 o 
   3   2  21       19.48        8.05      5.17 o 
  -3   3  21        5.58        6.49      3.83 o 
  -2   3  21        1.07        1.26      1.92 o 
  -1   3  21        1.91        5.40      3.11 o 
   0   3  21       19.91       11.15      4.82 o 
   1   3  21        0.29       -0.02      1.70 o 
   2   3  21        6.00        5.99      3.42 o 
  -2   4  21       52.22       47.63     10.39 o 
  -1   4  21       61.47       71.54      8.45 o 
   0   4  21       19.53       17.66      7.74 o 
   1   4  21       18.12       12.03      8.19 o 
   2   4  21        9.81       12.01      4.82 o 
  -1   5  21       45.80       54.57     22.42 o 
   0   5  21       17.69       12.79      5.92 o 
   1   5  21        9.63       11.71      4.96 o 
  -1  -5  22       17.29       20.10      7.34 o 
   0  -5  22        0.20        1.08      1.66 o 
   1  -5  22       68.83       74.39     11.84 o 
   2  -5  22       23.46       26.97      5.01 o 
  -2  -4  22        7.97        2.20      2.52 o 
  -1  -4  22        0.25        6.05      3.09 o 
   0  -4  22       39.04       47.03      5.89 o 
   1  -4  22       95.81      110.18     10.61 o 
   2  -4  22       42.89       44.01      6.68 o 
   3  -4  22        1.72        3.45      2.16 o 
  -3  -3  22        1.55        7.17      5.69 o 
  -2  -3  22       58.41       52.34     13.71 o 
  -1  -3  22       28.15        9.88      4.38 o 
   0  -3  22        8.72        3.32      2.70 o 
   1  -3  22      163.91      206.76     20.40 o 
   2  -3  22      270.59      314.69     24.41 o 
   3  -3  22        7.81        6.86      3.03 o 
  -3  -2  22        0.26        1.17      4.15 o 
  -2  -2  22       22.08        9.99      3.59 o 
  -1  -2  22        8.42        7.42      2.50 o 
   0  -2  22        7.10        6.56      3.40 o 
   1  -2  22       47.76       50.48      6.37 o 
   2  -2  22      269.12      318.80     24.02 o 
   3  -2  22       49.98       50.07     11.62 o 
  -3  -1  22       79.09       87.69     13.10 o 
  -2  -1  22       51.20       48.05      6.91 o 
  -1  -1  22       11.68        9.65      3.79 o 
   0  -1  22       13.29       11.44      2.66 o 
   1  -1  22        1.40        1.76      1.65 o 
   2  -1  22      156.89      184.01     15.62 o 
   3  -1  22        0.03        0.07      1.32 o 
  -3   0  22       38.61       31.45      6.66 o 
  -2   0  22      153.70      198.09     18.05 o 
  -1   0  22        0.07        1.31      1.47 o 
   0   0  22        6.03        6.10      2.14 o 
   1   0  22        0.72        1.63      1.89 o 
   2   0  22      111.19      125.67     14.62 o 
   3   0  22        4.79        2.50      2.53 o 
  -3   1  22        9.63        6.47      3.76 o 
  -2   1  22        9.25       12.26      4.93 o 
  -1   1  22      694.48      802.06     50.20 o 
   0   1  22       11.91        9.51      3.05 o 
   1   1  22       30.91       23.75      6.01 o 
   2   1  22        5.13        4.19      2.68 o 
   3   1  22        4.41        2.91      3.10 o 
  -3   2  22        1.09        3.66      2.11 o 
  -2   2  22        0.24        0.93      2.07 o 
  -1   2  22      210.04      228.71     19.39 o 
   0   2  22       78.09       90.24     11.89 o 
   1   2  22        0.10        1.73      2.32 o 
   2   2  22       23.63       11.05      6.03 o 
   3   2  22        3.38        2.90      3.22 o 
  -3   3  22       20.72       17.52      4.20 o 
  -2   3  22        3.74        4.33      2.99 o 
  -1   3  22        4.56        5.87      3.84 o 
   0   3  22       49.67       49.14      7.63 o 
   1   3  22       10.33        3.63      4.11 o 
   2   3  22        2.20        0.49      2.22 o 
  -2   4  22       34.18       32.09      5.69 o 
  -1   4  22        3.93        5.62      3.32 o 
   0   4  22       20.78       22.78     10.47 o 
   1   4  22       16.35       18.17      7.81 o 
   2   4  22       20.97       16.13      4.70 o 
  -1   5  22        2.77        1.40      2.74 o 
   0   5  22        0.09       -0.52      2.15 o 
  -1  -5  23        3.89        3.53      2.30 o 
   0  -5  23        0.13        1.83      1.74 o 
   1  -5  23        0.40        0.84      1.67 o 
   2  -5  23       17.79       16.68      4.39 o 
  -2  -4  23        1.27        3.54      2.34 o 
  -1  -4  23        5.44        6.32      2.65 o 
   0  -4  23       17.64       17.16      3.33 o 
   1  -4  23       36.24       43.62      8.19 o 
   2  -4  23       11.75       11.22      3.64 o 
  -3  -3  23        0.63        3.53      4.80 o 
  -2  -3  23       71.28       39.08     13.13 o 
  -1  -3  23       46.84       23.37      7.03 o 
   0  -3  23        7.91        4.74      2.49 o 
   1  -3  23      147.90      204.36     16.87 o 
   2  -3  23      265.02      329.75     29.90 o 
   3  -3  23        7.90        6.85      2.68 o 
  -3  -2  23        0.28        0.37      3.16 o 
  -2  -2  23        0.77        2.65      2.46 o 
  -1  -2  23        1.17        0.30      1.13 o 
   0  -2  23        3.66        2.27      1.73 o 
   1  -2  23       64.67       76.07      9.29 o 
   2  -2  23       51.34       57.60      9.26 o 
   3  -2  23      131.54      153.11     14.82 o 
  -3  -1  23        5.16        5.94      4.76 o 
  -2  -1  23       11.75       12.69      5.16 o 
  -1  -1  23       10.09        8.19      3.66 o 
   0  -1  23       35.50       29.56      4.87 o 
   1  -1  23        1.29        2.15      1.70 o 
   2  -1  23        0.07        1.19      1.93 o 
   3  -1  23       43.03       46.67     11.85 o 
  -3   0  23       11.85        9.41      3.37 o 
  -2   0  23      289.20      396.80     38.44 o 
  -1   0  23        8.01        5.69      3.29 o 
   0   0  23       52.24       49.18      6.91 o 
   1   0  23        3.55        2.63      2.30 o 
   2   0  23        2.48        1.72      1.93 o 
   3   0  23        0.01       -0.93      1.21 o 
  -3   1  23        4.18        3.26      3.19 o 
  -2   1  23       67.61       71.36     16.89 o 
  -1   1  23       69.49       71.24      8.71 o 
   0   1  23        0.20        0.40      1.11 o 
   1   1  23       64.94       64.40     13.25 o 
   2   1  23       21.48       14.68      7.02 o 
   3   1  23        0.03       -0.79      1.43 o 
  -3   2  23       13.52       13.68      3.74 o 
  -2   2  23       22.82       18.46      5.26 o 
  -1   2  23      224.95      267.31     21.74 o 
   0   2  23      169.45      231.08     20.56 o 
   1   2  23        0.76       -1.44      2.55 o 
   2   2  23       11.43        6.84      3.91 o 
   3   2  23       24.45       13.67      5.55 o 
  -2   3  23       37.77       39.43     10.88 o 
  -1   3  23        3.03        4.30      2.87 o 
   0   3  23        0.39        1.49      1.96 o 
   1   3  23        1.66        0.85      3.06 o 
   2   3  23        0.16        1.29      1.92 o 
  -2   4  23        8.52       13.11      4.50 o 
  -1   4  23        5.50        6.69      5.85 o 
   0   4  23       21.03       23.50     11.76 o 
   1   4  23       11.74        7.21      5.24 o 
  -1  -5  24        7.55        9.77      3.89 o 
   0  -5  24        0.03        3.89      1.90 o 
   1  -5  24       15.96       14.31      3.17 o 
  -2  -4  24       14.66       13.11      4.78 o 
  -1  -4  24        1.83        4.53      2.31 o 
   0  -4  24       15.29       20.70      4.89 o 
   1  -4  24        2.01        2.76      2.52 o 
   2  -4  24       12.83       11.09      3.15 o 
  -2  -3  24        2.33        6.19      3.73 o 
  -1  -3  24        1.58        3.06      1.93 o 
   0  -3  24        2.09        4.74      2.34 o 
   1  -3  24       34.82       41.93      6.04 o 
   2  -3  24        0.54        3.13      2.44 o 
  -3  -2  24       15.50       11.50      5.63 o 
  -2  -2  24        0.69        2.39      2.81 o 
  -1  -2  24       76.82       67.01      8.20 o 
   0  -2  24       45.57       39.64      5.90 o 
   1  -2  24       43.31       46.81      7.52 o 
   2  -2  24       25.18       33.30      8.03 o 
   3  -2  24       10.79        6.29      3.28 o 
  -3  -1  24        2.71        0.71      1.75 o 
  -2  -1  24        6.04        4.92      2.76 o 
  -1  -1  24        0.57        1.35      2.29 o 
   0  -1  24        1.78        2.58      1.79 o 
   1  -1  24       63.32       76.76      9.19 o 
   2  -1  24       71.19       92.86     11.81 o 
   3  -1  24       40.67       34.06     11.42 o 
  -3   0  24       17.00       11.90      4.35 o 
  -2   0  24        3.51        4.32      3.36 o 
  -1   0  24        2.97        2.72      1.88 o 
   0   0  24       37.79       49.87      6.58 o 
   1   0  24       42.96       37.91      6.85 o 
   2   0  24      132.78      170.89     17.74 o 
   3   0  24        8.83        1.82      1.84 o 
  -3   1  24       39.42       46.65      6.23 o 
  -2   1  24       22.68       31.08      8.74 o 
  -1   1  24       37.98       41.70      6.25 o 
   0   1  24       11.21       10.48      3.78 o 
   1   1  24       98.78      105.36     13.26 o 
   2   1  24       18.10       17.98      9.07 o 
   3   1  24        0.40        2.57      2.74 o 
  -3   2  24       20.67       13.37      3.93 o 
  -2   2  24        3.80        1.77      2.10 o 
  -1   2  24      240.20      258.46     24.68 o 
   0   2  24       44.27       43.73      7.28 o 
   1   2  24        0.01        0.38      1.59 o 
   2   2  24        0.41       -0.23      1.34 o 
  -2   3  24       18.85       25.98      6.95 o 
  -1   3  24      125.79      149.45     13.71 o 
   0   3  24      143.43      163.63     22.10 o 
   1   3  24        9.43        3.67      5.22 o 
   2   3  24        1.92       -0.47      1.62 o 
  -1   4  24       14.61       13.17      4.97 o 
   0   4  24        2.09        4.54      4.75 o 
   1   4  24       13.16        9.31      3.66 o 
   0  -5  25        1.65        2.45      1.46 o 
  -1  -4  25        1.14        3.41      1.67 o 
   0  -4  25        1.18        2.46      2.07 o 
   1  -4  25        2.51        1.71      1.59 o 
   2  -4  25       22.04       22.23      5.15 o 
  -2  -3  25        0.23        2.25      2.77 o 
  -1  -3  25       33.13       26.26      4.54 o 
   0  -3  25       31.75       31.94      5.34 o 
   1  -3  25       13.79        9.38      3.18 o 
   2  -3  25      139.73      227.98     26.16 o 
  -2  -2  25        1.01        0.60      1.43 o 
  -1  -2  25       10.42       12.20      3.80 o 
   0  -2  25       70.32       68.16     10.16 o 
   1  -2  25       55.38       58.81     11.16 o 
   2  -2  25        4.93        5.09      3.18 o 
  -3  -1  25       12.03       13.26      4.10 o 
  -2  -1  25        0.00       -0.30      1.94 o 
  -1  -1  25        0.20        1.62      1.88 o 
   0  -1  25        0.65        1.98      1.86 o 
   1  -1  25      104.08      132.28     12.06 o 
   2  -1  25       18.82       26.03      6.86 o 
   3  -1  25        1.70        2.55      2.23 o 
  -3   0  25       17.68       23.01      4.88 o 
  -2   0  25        0.68       -0.21      1.67 o 
  -1   0  25       24.31       25.67      6.84 o 
   0   0  25       87.16       95.64     10.21 o 
   1   0  25       21.54       21.53      5.78 o 
   2   0  25        7.72        9.12      3.13 o 
   3   0  25       44.45       43.54     13.15 o 
  -3   1  25        5.88        2.05      2.04 o 
  -2   1  25        0.44        0.40      1.88 o 
  -1   1  25      139.15      126.28     17.37 o 
   0   1  25        0.13        1.14      2.02 o 
   1   1  25        2.31        4.49      2.75 o 
   2   1  25        8.85        9.12      5.69 o 
  -2   2  25       16.54        8.60      3.97 o 
  -1   2  25        0.53        1.14      2.29 o 
   0   2  25       71.36       80.75     12.23 o 
   1   2  25        2.41        2.13      3.07 o 
   2   2  25        0.76        2.26      3.50 o 
  -2   3  25        1.59        2.08      2.43 o 
  -1   3  25        2.42        0.29      1.63 o 
   0   3  25       83.19       80.79     15.73 o 
   1   3  25        5.59        1.32      2.34 o 
   0   4  25       20.25       31.50      7.13 o 
  -1  -4  26        4.90        5.26      2.09 o 
   0  -4  26        0.38        3.59      2.91 o 
   1  -4  26       11.37       15.02      3.20 o 
  -2  -3  26       15.42       17.28      6.08 o 
  -1  -3  26        0.02        1.02      1.48 o 
   0  -3  26        0.05        2.84      2.02 o 
   1  -3  26        2.12        1.65      1.67 o 
   2  -3  26        2.29        2.28      2.27 o 
  -2  -2  26        1.74        1.70      1.99 o 
  -1  -2  26       98.09      106.34     11.89 o 
   0  -2  26        2.14        3.70      2.17 o 
   1  -2  26       53.47       56.61      9.38 o 
   2  -2  26       11.54       14.32      4.94 o 
  -2  -1  26        1.57        3.23      3.19 o 
  -1  -1  26       58.19       57.25      8.89 o 
   0  -1  26       16.36       20.24      6.15 o 
   1  -1  26        2.32       12.87      9.83 o 
   2  -1  26       10.61        8.11      4.40 o 
  -2   0  26        0.01        0.64      2.11 o 
  -1   0  26       40.46       41.09      8.30 o 
   0   0  26        3.37        3.39      2.35 o 
   1   0  26       15.08       12.23      5.42 o 
   2   0  26       27.53       25.35      4.89 o 
  -2   1  26        6.10        5.94      4.00 o 
  -1   1  26      190.17      228.98     22.43 o 
   0   1  26       31.76       30.36      9.71 o 
   1   1  26        2.52        1.93      2.10 o 
   2   1  26       13.67        9.25      5.69 o 
  -2   2  26        6.10        7.42      3.41 o 
  -1   2  26       54.82       70.06      8.81 o 
   0   2  26      114.09      122.06     19.72 o 
   1   2  26        7.37        2.53      2.61 o 
   2   2  26        1.90        0.57      1.79 o 
  -1   3  26        1.93        2.12      2.00 o 
   0   3  26       33.52       39.83     10.56 o 
   1   3  26        0.06        2.82      3.61 o 
   0  -4  27        1.43        4.12      1.78 o 
  -1  -3  27       22.75       16.42      5.57 o 
   0  -3  27        4.59        7.62      2.81 o 
   1  -3  27       14.30       15.49      4.18 o 
  -2  -2  27        2.33        0.98      1.70 o 
  -1  -2  27        0.87       -0.46      1.56 o 
   0  -2  27        3.90        6.66      4.79 o 
   1  -2  27        8.41        7.56      4.75 o 
   2  -2  27       14.67       11.71      3.98 o 
  -2  -1  27        1.19        1.15      1.77 o 
  -1  -1  27        0.15        0.25      1.28 o 
   0  -1  27       46.23       41.21      7.39 o 
   1  -1  27       12.54       12.21      5.23 o 
   2  -1  27        0.50        0.13      1.19 o 
  -2   0  27       22.74       30.38      8.40 o 
  -1   0  27       38.10       45.41      9.01 o 
   0   0  27       43.22       41.52     11.08 o 
   1   0  27       27.26       25.98     12.96 o 
   2   0  27        5.77        7.48      3.35 o 
  -2   1  27        5.41        4.66      3.23 o 
  -1   1  27       26.59       24.19      5.52 o 
   0   1  27        6.38        5.41      4.13 o 
   1   1  27        5.21        2.65      2.73 o 
   2   1  27       56.20       80.78     11.00 o 
  -2   2  27        6.48        2.61      2.05 o 
  -1   2  27        0.66       -0.83      1.41 o 
   0   2  27        0.96        0.57      1.76 o 
   1   2  27        4.56        2.55      2.53 o 
   0   3  27      167.97      199.20     45.54 o 
  -1  -3  28        0.87        1.75      1.76 o 
   0  -3  28       12.77       20.28      5.63 o 
   1  -3  28        0.00        1.61      2.49 o 
  -1  -2  28       26.99       22.93      6.48 o 
   0  -2  28        9.15        8.40      4.60 o 
   1  -2  28        0.16        3.72      4.26 o 
  -2  -1  28        6.36        4.12      2.91 o 
  -1  -1  28        0.24        0.06      1.60 o 
   0  -1  28       15.16       19.01      6.12 o 
   1  -1  28       15.30       20.12      6.95 o 
   2  -1  28        0.64       -0.03      1.20 o 
  -2   0  28        0.38        0.36      1.43 o 
  -1   0  28        1.05        0.98      2.43 o 
   0   0  28        0.09        0.44      1.63 o 
   1   0  28       27.01       28.60     10.38 o 
   2   0  28        0.69        2.06      1.69 o 
  -1   1  28       22.80       19.87      3.87 o 
   0   1  28        0.92        2.52      2.57 o 
   1   1  28        2.15        0.26      1.69 o 
  -1   2  28        5.08        8.32      2.89 o 
   0   2  28      121.30      137.32     26.97 o 
   1   2  28        8.59        5.03      3.22 o 
  -1  -2  29        9.26       12.67      3.53 o 
   0  -2  29        1.81        2.75      2.33 o 
   1  -2  29        1.62        2.28      2.51 o 
  -1  -1  29        1.26        1.42      1.75 o 
   0  -1  29       39.85       31.33      8.98 o 
   1  -1  29       33.25       34.47     10.39 o 
  -1   0  29       19.66       12.30      4.34 o 
   0   0  29       22.87       17.30      5.67 o 
   1   0  29        9.83        6.31      4.04 o 
  -1   1  29        0.02        2.50      1.86 o 
   0   1  29        0.92        1.78      1.74 o 
   1   1  29        1.53        2.18      2.42 o 
   0  -1  30        9.13        8.39      3.39 o 
   0   0  30        0.02        8.99      5.63 o 
                                                 
